# Supplementary material for: A long-term ecological research dataset from the marine genetic monitoring programme ARMS-MBON 2020-2021
Source: Biodivers Data J. 2025 Nov 21;13:e148981. doi: 10.3897/BDJ.13.e148981 (PMC12663723; doi:10.3897/BDJ.13.e148981)
Supplement: Supplementary material 3 — Sample metadata [file bdj-13-e148981-s003.csv]

Article title	A long-term ecological research data set from the marine genetic monitoring programme ARMS-MBON 2020-2021
Journal	Biodiversity Data Journal
Corresponding author	Matthias Obst, Department of Marine Sciences, University of Gothenburg, matthias.obst@marine.gu.se
MaterialSampleID	Sequenced	SampleReplicate	Sampling_Event	Observatory	ARMS	Deployment	Retrieval	Fraction	Fraction_Group	Fraction_Exact	Preservative	Sample replicates	Lablicate	COI primers	18S primers	ITS primers	Anthropogenic influence
ARMS_SWC_Bjorko1_20200131_20200518_MF100_s1_r1	Sep-20	n	ARMS_SWC_Bjorko1_20200131_20200518	SWC	Bjorko1	20200131	20200518	Motile	MF100	MF100	DMSO	no sample replicate		m1COIintF/jgHCO2198	All18 SF/All18SR	ITS1f/ITS2	semi-industrial
ARMS_SWC_Bjorko1_20200131_20200518_MF500_s1_r1	Sep-20	n	ARMS_SWC_Bjorko1_20200131_20200518	SWC	Bjorko1	20200131	20200518	Motile	MF500	MF500	DMSO	no sample replicate		m1COIintF/jgHCO2198	All18 SF/All18SR	ITS1f/ITS2	semi-industrial
ARMS_SWC_Bjorko1_20200131_20200518_SF40_s1_r1	Sep-20	n	ARMS_SWC_Bjorko1_20200131_20200518	SWC	Bjorko1	20200131	20200518	Sessile	SF40	SF40	DMSO	no sample replicate		m1COIintF/jgHCO2198	All18 SF/All18SR	ITS1f/ITS2	semi-industrial
ARMS_SWC_Gbg1_20200206_20200520_MF100_s1_r1	Sep-20	n	ARMS_SWC_Gbg1_20200206_20200520	SWC	Gbg1	20200206	20200520	Motile	MF100	MF100	DMSO	no sample replicate		m1COIintF/jgHCO2198	All18 SF/All18SR	ITS1f/ITS2	industrial
ARMS_SWC_Gbg1_20200206_20200520_MF500_s1_r1	Sep-20	n	ARMS_SWC_Gbg1_20200206_20200520	SWC	Gbg1	20200206	20200520	Motile	MF500	MF500	DMSO	no sample replicate		m1COIintF/jgHCO2198	All18 SF/All18SR	ITS1f/ITS2	industrial
ARMS_SWC_Gbg1_20200206_20200520_SF40_s1_r1	Sep-20	n	ARMS_SWC_Gbg1_20200206_20200520	SWC	Gbg1	20200206	20200520	Sessile	SF40	SF40	DMSO	no sample replicate		m1COIintF/jgHCO2198	All18 SF/All18SR	ITS1f/ITS2	industrial
ARMS_SWC_Gbg2_20200206_20200520_MF100_s1_r1	Sep-20	n	ARMS_SWC_Gbg2_20200206_20200520	SWC	Gbg2	20200206	20200520	Motile	MF100	MF100	DMSO	no sample replicate		m1COIintF/jgHCO2198	All18 SF/All18SR	ITS1f/ITS2	industrial
ARMS_SWC_Gbg2_20200206_20200520_MF500_s1_r1	Sep-20	n	ARMS_SWC_Gbg2_20200206_20200520	SWC	Gbg2	20200206	20200520	Motile	MF500	MF500	DMSO	no sample replicate		m1COIintF/jgHCO2198	All18 SF/All18SR	ITS1f/ITS2	industrial
ARMS_SWC_Gbg2_20200206_20200520_SF40_s1_r1	Sep-20	n	ARMS_SWC_Gbg2_20200206_20200520	SWC	Gbg2	20200206	20200520	Sessile	SF40	SF40	DMSO	no sample replicate		m1COIintF/jgHCO2198	All18 SF/All18SR	ITS1f/ITS2	industrial
ARMS_SWC_Gbg3_20200206_20200529_MF100_s1_r1	Sep-20	n	ARMS_SWC_Gbg3_20200206_20200529	SWC	Gbg3	20200206	20200529	Motile	MF100	MF100	DMSO	no sample replicate		m1COIintF/jgHCO2198	All18 SF/All18SR	ITS1f/ITS2	industrial
ARMS_SWC_Gbg3_20200206_20200529_MF500_s1_r1	Sep-20	n	ARMS_SWC_Gbg3_20200206_20200529	SWC	Gbg3	20200206	20200529	Motile	MF500	MF500	DMSO	no sample replicate		m1COIintF/jgHCO2198	All18 SF/All18SR	ITS1f/ITS2	industrial
ARMS_SWC_Gbg3_20200206_20200529_SF40_s1_r1	Sep-20	n	ARMS_SWC_Gbg3_20200206_20200529	SWC	Gbg3	20200206	20200529	Sessile	SF40	SF40	DMSO	no sample replicate		m1COIintF/jgHCO2198	All18 SF/All18SR	ITS1f/ITS2	industrial
ARMS_SWC_Gbg4_20200206_20200529_MF100_s1_r1	Sep-20	n	ARMS_SWC_Gbg4_20200206_20200529	SWC	Gbg4	20200206	20200529	Motile	MF100	MF100	DMSO	no sample replicate		m1COIintF/jgHCO2198	All18 SF/All18SR	ITS1f/ITS2	industrial
ARMS_SWC_Gbg4_20200206_20200529_MF500_s1_r1	Sep-20	n	ARMS_SWC_Gbg4_20200206_20200529	SWC	Gbg4	20200206	20200529	Motile	MF500	MF500	DMSO	no sample replicate		m1COIintF/jgHCO2198	All18 SF/All18SR	ITS1f/ITS2	industrial
ARMS_SWC_Gbg4_20200206_20200529_SF40_s1_r1	Sep-20	n	ARMS_SWC_Gbg4_20200206_20200529	SWC	Gbg4	20200206	20200529	Sessile	SF40	SF40	DMSO	no sample replicate		m1COIintF/jgHCO2198	All18 SF/All18SR	ITS1f/ITS2	industrial
ARMS_SWC_Helsingborg1_20200305_20200604_MF100_s1_r1	Sep-20	n	ARMS_SWC_Helsingborg1_20200305_20200604	SWC	Helsingborg1	20200305	20200604	Motile	MF100	MF100	DMSO	no sample replicate		m1COIintF/jgHCO2198	All18 SF/All18SR	ITS1f/ITS2	industrial
ARMS_SWC_Helsingborg1_20200305_20200604_MF500_s1_r1	Sep-20	n	ARMS_SWC_Helsingborg1_20200305_20200604	SWC	Helsingborg1	20200305	20200604	Motile	MF500	MF500	DMSO	no sample replicate		m1COIintF/jgHCO2198	All18 SF/All18SR	ITS1f/ITS2	industrial
ARMS_SWC_Helsingborg1_20200305_20200604_SF40_s1_r1	Sep-20	n	ARMS_SWC_Helsingborg1_20200305_20200604	SWC	Helsingborg1	20200305	20200604	Sessile	SF40	SF40	DMSO	no sample replicate		m1COIintF/jgHCO2198	All18 SF/All18SR	ITS1f/ITS2	industrial
ARMS_SWC_Helsingborg2_20200305_20200604_MF100_s1_r1	Sep-20	n	ARMS_SWC_Helsingborg2_20200305_20200604	SWC	Helsingborg2	20200305	20200604	Motile	MF100	MF100	DMSO	no sample replicate		m1COIintF/jgHCO2198	All18 SF/All18SR	ITS1f/ITS2	industrial
ARMS_SWC_Helsingborg2_20200305_20200604_MF500_s1_r1	Sep-20	n	ARMS_SWC_Helsingborg2_20200305_20200604	SWC	Helsingborg2	20200305	20200604	Motile	MF500	MF500	DMSO	no sample replicate		m1COIintF/jgHCO2198	All18 SF/All18SR	ITS1f/ITS2	industrial
ARMS_SWC_Helsingborg2_20200305_20200604_SF40_s1_r1	Sep-20	n	ARMS_SWC_Helsingborg2_20200305_20200604	SWC	Helsingborg2	20200305	20200604	Sessile	SF40	SF40	DMSO	no sample replicate		m1COIintF/jgHCO2198	All18 SF/All18SR	ITS1f/ITS2	industrial
ARMS_SWC_Hjuvik1_20200131_20200518_MF100_s1_r1	Sep-20	n	ARMS_SWC_Hjuvik1_20200131_20200518	SWC	Hjuvik1	20200131	20200518	Motile	MF100	MF100	DMSO	no sample replicate		m1COIintF/jgHCO2198	All18 SF/All18SR	ITS1f/ITS2	semi-industrial
ARMS_SWC_Hjuvik1_20200131_20200518_MF500_s1_r1	Sep-20	n	ARMS_SWC_Hjuvik1_20200131_20200518	SWC	Hjuvik1	20200131	20200518	Motile	MF500	MF500	DMSO	no sample replicate		m1COIintF/jgHCO2198	All18 SF/All18SR	ITS1f/ITS2	semi-industrial
ARMS_SWC_Hjuvik1_20200131_20200518_SF40_s1_r1	Sep-20	n	ARMS_SWC_Hjuvik1_20200131_20200518	SWC	Hjuvik1	20200131	20200518	Sessile	SF40	SF40	DMSO	no sample replicate		m1COIintF/jgHCO2198	All18 SF/All18SR	ITS1f/ITS2	semi-industrial
ARMS_SWC_Marstrand1_20200228_20200527_MF100_s1_r1	Sep-20	n	ARMS_SWC_Marstrand1_20200228_20200527	SWC	Marstrand1	20200228	20200527	Motile	MF100	MF100	DMSO	no sample replicate		m1COIintF/jgHCO2198	All18 SF/All18SR	ITS1f/ITS2	semi-industrial
ARMS_SWC_Marstrand1_20200228_20200527_MF500_s1_r1	Sep-20	n	ARMS_SWC_Marstrand1_20200228_20200527	SWC	Marstrand1	20200228	20200527	Motile	MF500	MF500	DMSO	no sample replicate		m1COIintF/jgHCO2198	All18 SF/All18SR	ITS1f/ITS2	semi-industrial
ARMS_SWC_Marstrand1_20200228_20200527_SF40_s1_r1	Sep-20	n	ARMS_SWC_Marstrand1_20200228_20200527	SWC	Marstrand1	20200228	20200527	Sessile	SF40	SF40	DMSO	no sample replicate		m1COIintF/jgHCO2198	All18 SF/All18SR	ITS1f/ITS2	semi-industrial
ARMS_SWC_Marstrand2_20200228_20200527_MF100_s1_r1	Sep-20	n	ARMS_SWC_Marstrand2_20200228_20200527	SWC	Marstrand2	20200228	20200527	Motile	MF100	MF100	DMSO	no sample replicate		m1COIintF/jgHCO2198	All18 SF/All18SR	ITS1f/ITS2	semi-industrial
ARMS_SWC_Marstrand2_20200228_20200527_MF500_s1_r1	Sep-20	n	ARMS_SWC_Marstrand2_20200228_20200527	SWC	Marstrand2	20200228	20200527	Motile	MF500	MF500	DMSO	no sample replicate		m1COIintF/jgHCO2198	All18 SF/All18SR	ITS1f/ITS2	semi-industrial
ARMS_SWC_Marstrand2_20200228_20200527_SF40_s1_r1	Sep-20	n	ARMS_SWC_Marstrand2_20200228_20200527	SWC	Marstrand2	20200228	20200527	Sessile	SF40	SF40	DMSO	no sample replicate		m1COIintF/jgHCO2198	All18 SF/All18SR	ITS1f/ITS2	semi-industrial
ARMS_SWC_Marstrand3_20200228_20200527_MF100_s1_r1	Sep-20	n	ARMS_SWC_Marstrand3_20200228_20200527	SWC	Marstrand3	20200228	20200527	Motile	MF100	MF100	DMSO	no sample replicate		m1COIintF/jgHCO2198	All18 SF/All18SR	ITS1f/ITS2	semi-industrial
ARMS_SWC_Marstrand3_20200228_20200527_MF500_s1_r1	Sep-20	n	ARMS_SWC_Marstrand3_20200228_20200527	SWC	Marstrand3	20200228	20200527	Motile	MF500	MF500	DMSO	no sample replicate		m1COIintF/jgHCO2198	All18 SF/All18SR	ITS1f/ITS2	semi-industrial
ARMS_SWC_Marstrand3_20200228_20200527_SF40_s1_r1	Sep-20	n	ARMS_SWC_Marstrand3_20200228_20200527	SWC	Marstrand3	20200228	20200527	Sessile	SF40	SF40	DMSO	no sample replicate		m1COIintF/jgHCO2198	All18 SF/All18SR	ITS1f/ITS2	semi-industrial
ARMS_SWC_Preemraff1_20200401_20200715_MF100_s1_r1	Sep-20	n	ARMS_SWC_Preemraff1_20200401_20200715	SWC	Preemraff1	20200401	20200715	Motile	MF100	MF100	DMSO	no sample replicate		m1COIintF/jgHCO2198	All18 SF/All18SR	ITS1f/ITS2	industrial
ARMS_SWC_Preemraff1_20200401_20200715_MF500_s1_r1	Sep-20	n	ARMS_SWC_Preemraff1_20200401_20200715	SWC	Preemraff1	20200401	20200715	Motile	MF500	MF500	DMSO	no sample replicate		m1COIintF/jgHCO2198	All18 SF/All18SR	ITS1f/ITS2	industrial
ARMS_SWC_Preemraff1_20200401_20200715_SF40_s1_r1	Sep-20	n	ARMS_SWC_Preemraff1_20200401_20200715	SWC	Preemraff1	20200401	20200715	Sessile	SF40	SF40	DMSO	no sample replicate		m1COIintF/jgHCO2198	All18 SF/All18SR	ITS1f/ITS2	industrial
ARMS_SWC_Preemraff2_20200401_20200715_MF100_s1_r1	Sep-20	n	ARMS_SWC_Preemraff2_20200401_20200715	SWC	Preemraff2	20200401	20200715	Motile	MF100	MF100	DMSO	no sample replicate		m1COIintF/jgHCO2198	All18 SF/All18SR	ITS1f/ITS2	industrial
ARMS_SWC_Preemraff2_20200401_20200715_MF500_s1_r1	Sep-20	n	ARMS_SWC_Preemraff2_20200401_20200715	SWC	Preemraff2	20200401	20200715	Motile	MF500	MF500	DMSO	no sample replicate		m1COIintF/jgHCO2198	All18 SF/All18SR	ITS1f/ITS2	industrial
ARMS_SWC_Preemraff2_20200401_20200715_SF40_s1_r1	Sep-20	n	ARMS_SWC_Preemraff2_20200401_20200715	SWC	Preemraff2	20200401	20200715	Sessile	SF40	SF40	DMSO	no sample replicate		m1COIintF/jgHCO2198	All18 SF/All18SR	ITS1f/ITS2	industrial
ARMS_SWC_Varberg1_20200213_20200603_MF100_s1_r1	Sep-20	n	ARMS_SWC_Varberg1_20200213_20200603	SWC	Varberg1	20200213	20200603	Motile	MF100	MF100	DMSO	no sample replicate		m1COIintF/jgHCO2198	All18 SF/All18SR	ITS1f/ITS2	industrial
ARMS_SWC_Varberg1_20200213_20200603_MF500_s1_r1	Sep-20	n	ARMS_SWC_Varberg1_20200213_20200603	SWC	Varberg1	20200213	20200603	Motile	MF500	MF500	DMSO	no sample replicate		m1COIintF/jgHCO2198	All18 SF/All18SR	ITS1f/ITS2	industrial
ARMS_SWC_Varberg1_20200213_20200603_SF40_s1_r1	Sep-20	n	ARMS_SWC_Varberg1_20200213_20200603	SWC	Varberg1	20200213	20200603	Sessile	SF40	SF40	DMSO	no sample replicate		m1COIintF/jgHCO2198	All18 SF/All18SR	ITS1f/ITS2	industrial
ARMS_SWC_Varberg2_20200213_20200603_MF100_s1_r1	Sep-20	n	ARMS_SWC_Varberg2_20200213_20200603	SWC	Varberg2	20200213	20200603	Motile	MF100	MF100	DMSO	no sample replicate		m1COIintF/jgHCO2198	All18 SF/All18SR	ITS1f/ITS2	industrial
ARMS_SWC_Varberg2_20200213_20200603_MF500_s1_r1	Sep-20	n	ARMS_SWC_Varberg2_20200213_20200603	SWC	Varberg2	20200213	20200603	Motile	MF500	MF500	DMSO	no sample replicate		m1COIintF/jgHCO2198	All18 SF/All18SR	ITS1f/ITS2	industrial
ARMS_SWC_Varberg2_20200213_20200603_SF40_s1_r1	Sep-20	n	ARMS_SWC_Varberg2_20200213_20200603	SWC	Varberg2	20200213	20200603	Sessile	SF40	SF40	DMSO	no sample replicate		m1COIintF/jgHCO2198	All18 SF/All18SR	ITS1f/ITS2	industrial
ARMS_SWC_Varberg3_20200213_20200603_MF100_s1_r1	Sep-20	n	ARMS_SWC_Varberg3_20200213_20200603	SWC	Varberg3	20200213	20200603	Motile	MF100	MF100	DMSO	no sample replicate		m1COIintF/jgHCO2198	All18 SF/All18SR	ITS1f/ITS2	industrial
ARMS_SWC_Varberg3_20200213_20200603_MF500_s1_r1	Sep-20	n	ARMS_SWC_Varberg3_20200213_20200603	SWC	Varberg3	20200213	20200603	Motile	MF500	MF500	DMSO	no sample replicate		m1COIintF/jgHCO2198	All18 SF/All18SR	ITS1f/ITS2	industrial
ARMS_SWC_Varberg3_20200213_20200603_SF40_s1_r1	Sep-20	n	ARMS_SWC_Varberg3_20200213_20200603	SWC	Varberg3	20200213	20200603	Sessile	SF40	SF40	DMSO	no sample replicate		m1COIintF/jgHCO2198	All18 SF/All18SR	ITS1f/ITS2	industrial
ARMS_BelgiumCoast_AJJC81_20200506_20201012_MF100_s1_r1	Apr-21	n	ARMS_BelgiumCoast_AJJC81_20200506_20201012	BelgiumCoast	AJJC81	20200506	20201012	Motile	MF100	MF100	DMSO	no sample replicate		m1COIintF/jgHCO2198	All18 SF/All18SR	ITS1f/ITS2	semi-industrial
ARMS_BelgiumCoast_AJJC81_20200506_20201012_MF500_s1_r1	Apr-21	n	ARMS_BelgiumCoast_AJJC81_20200506_20201012	BelgiumCoast	AJJC81	20200506	20201012	Motile	MF500	MF500	DMSO	no sample replicate		m1COIintF/jgHCO2198	All18 SF/All18SR	ITS1f/ITS2	semi-industrial
ARMS_BelgiumCoast_AJJC86_20200506_20201012_MF100_s1_r1	Apr-21	n	ARMS_BelgiumCoast_AJJC86_20200506_20201012	BelgiumCoast	AJJC86	20200506	20201012	Motile	MF100	MF100	DMSO	no sample replicate		m1COIintF/jgHCO2198	All18 SF/All18SR	ITS1f/ITS2	semi-industrial
ARMS_BelgiumCoast_AJJC86_20200506_20201012_MF500_s1_r1	Apr-21	n	ARMS_BelgiumCoast_AJJC86_20200506_20201012	BelgiumCoast	AJJC86	20200506	20201012	Motile	MF500	MF500	DMSO	no sample replicate		m1COIintF/jgHCO2198	All18 SF/All18SR	ITS1f/ITS2	semi-industrial
ARMS_BelgiumCoast_AJJCD78_20200506_20201012_MF100_s1_r1	Apr-21	n	ARMS_BelgiumCoast_AJJCD78_20200506_20201012	BelgiumCoast	AJJCD78	20200506	20201012	Motile	MF100	MF100	DMSO	no sample replicate		m1COIintF/jgHCO2198	All18 SF/All18SR	ITS1f/ITS2	semi-industrial
ARMS_Crete_1HERP_20200903_20210122_MF500_s1_r1	Apr-21	n	ARMS_Crete_1HERP_20200903_20210122	Crete	1HERP	20200903	20210122	Motile	MF500	MF500	DMSO	no sample replicate		m1COIintF/jgHCO2198	All18 SF/All18SR	ITS1f/ITS2	semi-industrial
ARMS_Crete_1HERP_20200903_20210122_MF90_s1_r1	Apr-21	n	ARMS_Crete_1HERP_20200903_20210122	Crete	1HERP	20200903	20210122	Motile	MF90	MF90	DMSO	no sample replicate		m1COIintF/jgHCO2198	All18 SF/All18SR	ITS1f/ITS2	semi-industrial
ARMS_Crete_1HERP_20200903_20210122_SF_s1_r1	Apr-21	n	ARMS_Crete_1HERP_20200903_20210122	Crete	1HERP	20200903	20210122	Sessile	SF	SF	DMSO	no sample replicate		m1COIintF/jgHCO2198	All18 SF/All18SR	ITS1f/ITS2	semi-industrial
ARMS_Getxo_G1_20200624_20201103_MF100_s1_r1	Apr-21	n	ARMS_Getxo_G1_20200624_20201103	Getxo	G1	20200624	20201103	Motile	MF100	MF100	DMSO	no sample replicate		m1COIintF/jgHCO2198	All18 SF/All18SR	ITS1f/ITS2	semi-industrial
ARMS_Getxo_G1_20200624_20201103_MF500_s1_r1	Apr-21	n	ARMS_Getxo_G1_20200624_20201103	Getxo	G1	20200624	20201103	Motile	MF500	MF500	DMSO	no sample replicate		m1COIintF/jgHCO2198	All18 SF/All18SR	ITS1f/ITS2	semi-industrial
ARMS_Getxo_G1_20200624_20201103_SF40_s1_r1	Apr-21	n	ARMS_Getxo_G1_20200624_20201103	Getxo	G1	20200624	20201103	Sessile	SF40	SF40	DMSO	no sample replicate		m1COIintF/jgHCO2198	All18 SF/All18SR	ITS1f/ITS2	semi-industrial
ARMS_Getxo_G2_20200624_20201103_MF100_s1_r1	Apr-21	n	ARMS_Getxo_G2_20200624_20201103	Getxo	G2	20200624	20201103	Motile	MF100	MF100	DMSO	no sample replicate		m1COIintF/jgHCO2198	All18 SF/All18SR	ITS1f/ITS2	semi-industrial
ARMS_Getxo_G2_20200624_20201103_SF40_s1_r1	Apr-21	n	ARMS_Getxo_G2_20200624_20201103	Getxo	G2	20200624	20201103	Sessile	SF40	SF40	DMSO	no sample replicate		m1COIintF/jgHCO2198	All18 SF/All18SR	ITS1f/ITS2	semi-industrial
ARMS_Getxo_G3_20200624_20201103_MF100_s1_r1	Apr-21	n	ARMS_Getxo_G3_20200624_20201103	Getxo	G3	20200624	20201103	Motile	MF100	MF100	DMSO	no sample replicate		m1COIintF/jgHCO2198	All18 SF/All18SR	ITS1f/ITS2	semi-industrial
ARMS_Getxo_G3_20200624_20201103_SF40_s1_r1	Apr-21	n	ARMS_Getxo_G3_20200624_20201103	Getxo	G3	20200624	20201103	Sessile	SF40	SF40	DMSO	no sample replicate		m1COIintF/jgHCO2198	All18 SF/All18SR	ITS1f/ITS2	semi-industrial
ARMS_TZS_Angbat_20200608_20201117_MF100_ETOH_s1_r1	Apr-21	n	ARMS_TZS_Angbat_20200608_20201117	TZS	Angbat	20200608	20201117	Motile	MF100	MF100	ETOH	no sample replicate		m1COIintF/jgHCO2198	All18 SF/All18SR	ITS1f/ITS2	protected
ARMS_TZS_Angbat_20200608_20201117_MF500_ETOH_s1_r1	Apr-21	n	ARMS_TZS_Angbat_20200608_20201117	TZS	Angbat	20200608	20201117	Motile	MF500	MF500	ETOH	no sample replicate		m1COIintF/jgHCO2198	All18 SF/All18SR	ITS1f/ITS2	protected
ARMS_TZS_Angbat_20200608_20201117_SF40_ETOH_s1_r1	Apr-21	n	ARMS_TZS_Angbat_20200608_20201117	TZS	Angbat	20200608	20201117	Sessile	SF40	SF40	ETOH	no sample replicate		m1COIintF/jgHCO2198	All18 SF/All18SR	ITS1f/ITS2	protected
ARMS_TZS_Kummelkobben_20200608_20201120_MF100_ETOH_s1_r1	Apr-21	n	ARMS_TZS_Kummelkobben_20200608_20201120	TZS	Kummelkobben	20200608	20201120	Motile	MF100	MF100	ETOH	no sample replicate		m1COIintF/jgHCO2198	All18 SF/All18SR	ITS1f/ITS2	LHI (Low human influence)
ARMS_TZS_Kummelkobben_20200608_20201120_MF500_ETOH_s1_r1	Apr-21	n	ARMS_TZS_Kummelkobben_20200608_20201120	TZS	Kummelkobben	20200608	20201120	Motile	MF500	MF500	ETOH	no sample replicate		m1COIintF/jgHCO2198	All18 SF/All18SR	ITS1f/ITS2	LHI (Low human influence)
ARMS_TZS_Kummelkobben_20200608_20201120_SF40_ETOH_s1_r1	Apr-21	n	ARMS_TZS_Kummelkobben_20200608_20201120	TZS	Kummelkobben	20200608	20201120	Sessile	SF40	SF40	ETOH	no sample replicate		m1COIintF/jgHCO2198	All18 SF/All18SR	ITS1f/ITS2	LHI (Low human influence)
ARMS_BelgiumCoast_AJJBC89_20210225_20210819_MF100_s1_r1	Aug-23	n	ARMS_BelgiumCoast_AJJBC89_20210225_20210819	BelgiumCoast	AJJBC89	20210225	20210819	Motile	MF100	MF100	DMSO	no sample replicate		m1COIintF/jgHCO2198	All18 SF/All18SR	N/A	semi-industrial
ARMS_BelgiumCoast_AJJBC89_20210225_20210819_MF500_s1_r1	Aug-23	n	ARMS_BelgiumCoast_AJJBC89_20210225_20210819	BelgiumCoast	AJJBC89	20210225	20210819	Motile	MF500	MF500	DMSO	no sample replicate		m1COIintF/jgHCO2198	All18 SF/All18SR	N/A	semi-industrial
ARMS_BelgiumCoast_AJJBC89_20210225_20210819_SF40_s1_r1	Aug-23	n	ARMS_BelgiumCoast_AJJBC89_20210225_20210819	BelgiumCoast	AJJBC89	20210225	20210819	Sessile	SF40	SF40	DMSO	no sample replicate		m1COIintF/jgHCO2198	All18 SF/All18SR	N/A	semi-industrial
ARMS_BelgiumCoast_AJJCD78_20200506_20201012_MF500_s1_r1	Aug-23	n	ARMS_BelgiumCoast_AJJCD78_20200506_20201012	BelgiumCoast	AJJCD78	20200506	20201012	Motile	MF500	MF500	DMSO	no sample replicate		m1COIintF/jgHCO2198	All18 SF/All18SR	N/A	semi-industrial
ARMS_BelgiumCoast_AJJCD78_20210225_20210819_MF100_s1_r1	Aug-23	n	ARMS_BelgiumCoast_AJJCD78_20210225_20210819	BelgiumCoast	AJJCD78	20210225	20210819	Motile	MF100	MF100	DMSO	no sample replicate		m1COIintF/jgHCO2198	All18 SF/All18SR	N/A	semi-industrial
ARMS_BelgiumCoast_AJJCD78_20210225_20210819_MF500_s1_r1	Aug-23	n	ARMS_BelgiumCoast_AJJCD78_20210225_20210819	BelgiumCoast	AJJCD78	20210225	20210819	Motile	MF500	MF500	DMSO	no sample replicate		m1COIintF/jgHCO2198	All18 SF/All18SR	N/A	semi-industrial
ARMS_BelgiumCoast_AJJCD78_20210225_20210819_SF40_s1_r1	Aug-23	n	ARMS_BelgiumCoast_AJJCD78_20210225_20210819	BelgiumCoast	AJJCD78	20210225	20210819	Sessile	SF40	SF40	DMSO	no sample replicate		m1COIintF/jgHCO2198	All18 SF/All18SR	N/A	semi-industrial
ARMS_BelgiumCoast_AJJCD89_20210225_20210819_MF100_s1_r1	Aug-23	n	ARMS_BelgiumCoast_AJJCD89_20210225_20210819	BelgiumCoast	AJJCD89	20210225	20210819	Motile	MF100	MF100	DMSO	no sample replicate		m1COIintF/jgHCO2198	All18 SF/All18SR	N/A	semi-industrial
ARMS_BelgiumCoast_AJJCD89_20210225_20210819_MF500_s1_r1	Aug-23	n	ARMS_BelgiumCoast_AJJCD89_20210225_20210819	BelgiumCoast	AJJCD89	20210225	20210819	Motile	MF500	MF500	DMSO	no sample replicate		m1COIintF/jgHCO2198	All18 SF/All18SR	N/A	semi-industrial
ARMS_BelgiumCoast_AJJCD89_20210225_20210819_SF40_s1_r1	Aug-23	n	ARMS_BelgiumCoast_AJJCD89_20210225_20210819	BelgiumCoast	AJJCD89	20210225	20210819	Sessile	SF40	SF40	DMSO	no sample replicate		m1COIintF/jgHCO2198	All18 SF/All18SR	N/A	semi-industrial
ARMS_BelgiumCoast_BirkenfelsA_20200617_20210309_MF100_s1_r1	Aug-23	n	ARMS_BelgiumCoast_BirkenfelsA_20200617_20210309	BelgiumCoast	BirkenfelsA	20200617	20210309	Motile	MF100	MF100	DMSO	no sample replicate		m1COIintF/jgHCO2198	All18 SF/All18SR	N/A	semi-industrial
ARMS_BelgiumCoast_BirkenfelsA_20200617_20210309_MF500_s1_r1	Aug-23	n	ARMS_BelgiumCoast_BirkenfelsA_20200617_20210309	BelgiumCoast	BirkenfelsA	20200617	20210309	Motile	MF500	MF500	DMSO	no sample replicate		m1COIintF/jgHCO2198	All18 SF/All18SR	N/A	semi-industrial
ARMS_BelgiumCoast_BirkenfelsA_20200617_20210309_SF40_s1_r1	Aug-23	n	ARMS_BelgiumCoast_BirkenfelsA_20200617_20210309	BelgiumCoast	BirkenfelsA	20200617	20210309	Sessile	SF40	SF40	DMSO	no sample replicate		m1COIintF/jgHCO2198	All18 SF/All18SR	N/A	semi-industrial
ARMS_BelgiumCoast_BirkenfelsB_20200617_20210309_MF100_s1_r1	Aug-23	n	ARMS_BelgiumCoast_BirkenfelsB_20200617_20210309	BelgiumCoast	BirkenfelsB	20200617	20210309	Motile	MF100	MF100	DMSO	no sample replicate		m1COIintF/jgHCO2198	All18 SF/All18SR	N/A	semi-industrial
ARMS_BelgiumCoast_BirkenfelsB_20200617_20210309_MF500_s1_r1	Aug-23	n	ARMS_BelgiumCoast_BirkenfelsB_20200617_20210309	BelgiumCoast	BirkenfelsB	20200617	20210309	Motile	MF500	MF500	DMSO	no sample replicate		m1COIintF/jgHCO2198	All18 SF/All18SR	N/A	semi-industrial
ARMS_BelgiumCoast_BirkenfelsB_20200617_20210309_SF40_s1_r1	Aug-23	n	ARMS_BelgiumCoast_BirkenfelsB_20200617_20210309	BelgiumCoast	BirkenfelsB	20200617	20210309	Sessile	SF40	SF40	DMSO	no sample replicate		m1COIintF/jgHCO2198	All18 SF/All18SR	N/A	semi-industrial
ARMS_BelgiumCoast_CoastbustersA_20210422_20211008_MF100_s1_r1	Aug-23	n	ARMS_BelgiumCoast_CoastbustersA_20210422_20211008	BelgiumCoast	CoastbustersA	20210422	20211008	Motile	MF100	MF100	DMSO	no sample replicate		m1COIintF/jgHCO2198	All18 SF/All18SR	N/A	semi-industrial
ARMS_BelgiumCoast_CoastbustersA_20210422_20211008_MF500_s1_r1	Aug-23	n	ARMS_BelgiumCoast_CoastbustersA_20210422_20211008	BelgiumCoast	CoastbustersA	20210422	20211008	Motile	MF500	MF500	DMSO	no sample replicate		m1COIintF/jgHCO2198	All18 SF/All18SR	N/A	semi-industrial
ARMS_BelgiumCoast_CoastbustersA_20210422_20211008_SF40_s1_r1	Aug-23	n	ARMS_BelgiumCoast_CoastbustersA_20210422_20211008	BelgiumCoast	CoastbustersA	20210422	20211008	Sessile	SF40	SF40	DMSO	no sample replicate		m1COIintF/jgHCO2198	All18 SF/All18SR	N/A	semi-industrial
ARMS_Galway_Gurr1_20200721_20210708_MF100_s1_r1	Aug-23	n	ARMS_Galway_Gurr1_20200721_20210708	Galway	Gurr1	20200721	20210708	Motile	MF100	MF100	DMSO	no sample replicate		m1COIintF/jgHCO2198	All18 SF/All18SR	N/A	protected
ARMS_Galway_Gurr1_20200721_20210708_MF500_s1_r1	Aug-23	n	ARMS_Galway_Gurr1_20200721_20210708	Galway	Gurr1	20200721	20210708	Motile	MF500	MF500	DMSO	no sample replicate		m1COIintF/jgHCO2198	All18 SF/All18SR	N/A	protected
ARMS_Galway_Gurr1_20200721_20210708_SF40_s1_r1	Aug-23	n	ARMS_Galway_Gurr1_20200721_20210708	Galway	Gurr1	20200721	20210708	Sessile	SF40	SF40	DMSO	no sample replicate		m1COIintF/jgHCO2198	All18 SF/All18SR	N/A	protected
ARMS_Galway_Gurr2_20200721_20210707_MF100_s1_r1	Aug-23	n	ARMS_Galway_Gurr2_20200721_20210707	Galway	Gurr2	20200721	20210707	Motile	MF100	MF100	DMSO	no sample replicate		m1COIintF/jgHCO2198	All18 SF/All18SR	N/A	protected
ARMS_Galway_Gurr2_20200721_20210707_MF500_s1_r1	Aug-23	n	ARMS_Galway_Gurr2_20200721_20210707	Galway	Gurr2	20200721	20210707	Motile	MF500	MF500	DMSO	no sample replicate		m1COIintF/jgHCO2198	All18 SF/All18SR	N/A	protected
ARMS_Galway_Gurr2_20200721_20210707_SF40_s1_r1	Aug-23	n	ARMS_Galway_Gurr2_20200721_20210707	Galway	Gurr2	20200721	20210707	Sessile	SF40	SF40	DMSO	no sample replicate		m1COIintF/jgHCO2198	All18 SF/All18SR	N/A	protected
ARMS_Galway_Gurr3_20200723_20210708_MF100_s1_r1	Aug-23	n	ARMS_Galway_Gurr3_20200723_20210708	Galway	Gurr3	20200723	20210708	Motile	MF100	MF100	DMSO	no sample replicate		m1COIintF/jgHCO2198	All18 SF/All18SR	N/A	protected
ARMS_Galway_Gurr3_20200723_20210708_MF500_s1_r1	Aug-23	n	ARMS_Galway_Gurr3_20200723_20210708	Galway	Gurr3	20200723	20210708	Motile	MF500	MF500	DMSO	no sample replicate		m1COIintF/jgHCO2198	All18 SF/All18SR	N/A	protected
ARMS_Galway_Gurr3_20200723_20210708_SF40_s1_r1	Aug-23	n	ARMS_Galway_Gurr3_20200723_20210708	Galway	Gurr3	20200723	20210708	Sessile	SF40	SF40	DMSO	no sample replicate		m1COIintF/jgHCO2198	All18 SF/All18SR	N/A	protected
ARMS_Koster_VH1_20200716_20210608_MF100_s1_r1	Aug-23	n	ARMS_Koster_VH1_20200716_20210608	Koster	VH1	20200716	20210608	Motile	MF100	MF100	DMSO	no sample replicate		m1COIintF/jgHCO2198	All18 SF/All18SR	N/A	protected
ARMS_Koster_VH1_20200716_20210608_MF500_s1_r1	Aug-23	n	ARMS_Koster_VH1_20200716_20210608	Koster	VH1	20200716	20210608	Motile	MF500	MF500	DMSO	no sample replicate		m1COIintF/jgHCO2198	All18 SF/All18SR	N/A	protected
ARMS_Koster_VH1_20200716_20210608_SF40_s1_r1	Aug-23	n	ARMS_Koster_VH1_20200716_20210608	Koster	VH1	20200716	20210608	Sessile	SF40	SF40	DMSO	no sample replicate		m1COIintF/jgHCO2198	All18 SF/All18SR	N/A	protected
ARMS_Koster_VH2_20200716_20210608_MF100_s1_r1	Aug-23	n	ARMS_Koster_VH2_20200716_20210608	Koster	VH2	20200716	20210608	Motile	MF100	MF100	DMSO	no sample replicate		m1COIintF/jgHCO2198	All18 SF/All18SR	N/A	protected
ARMS_Koster_VH2_20200716_20210608_MF500_s1_r1	Aug-23	n	ARMS_Koster_VH2_20200716_20210608	Koster	VH2	20200716	20210608	Motile	MF500	MF500	DMSO	no sample replicate		m1COIintF/jgHCO2198	All18 SF/All18SR	N/A	protected
ARMS_Koster_VH2_20200716_20210608_SF40_s1_r1	Aug-23	n	ARMS_Koster_VH2_20200716_20210608	Koster	VH2	20200716	20210608	Sessile	SF40	SF40	DMSO	no sample replicate		m1COIintF/jgHCO2198	All18 SF/All18SR	N/A	protected
ARMS_Koster_VH3_20200716_20210608_MF100_s1_r1	Aug-23	n	ARMS_Koster_VH3_20200716_20210608	Koster	VH3	20200716	20210608	Motile	MF100	MF100	DMSO	no sample replicate		m1COIintF/jgHCO2198	All18 SF/All18SR	N/A	protected
ARMS_Koster_VH3_20200716_20210608_MF500_s1_r1	Aug-23	n	ARMS_Koster_VH3_20200716_20210608	Koster	VH3	20200716	20210608	Motile	MF500	MF500	DMSO	no sample replicate		m1COIintF/jgHCO2198	All18 SF/All18SR	N/A	protected
ARMS_Koster_VH3_20200716_20210608_SF40_s1_r1	Aug-23	n	ARMS_Koster_VH3_20200716_20210608	Koster	VH3	20200716	20210608	Sessile	SF40	SF40	DMSO	no sample replicate		m1COIintF/jgHCO2198	All18 SF/All18SR	N/A	protected
ARMS_Limfjord_Green33_20201110_20211115_MF100_s1_r1	Aug-23	n	ARMS_Limfjord_Green33_20201110_20211115	Limfjord	Green33	20201110	20211115	Motile	MF100	MF100	DMSO	no sample replicate		m1COIintF/jgHCO2198	All18 SF/All18SR	N/A	LHI (Low human influence)
ARMS_Limfjord_Green33_20201110_20211115_MF500_s1_r1	Aug-23	n	ARMS_Limfjord_Green33_20201110_20211115	Limfjord	Green33	20201110	20211115	Motile	MF500	MF500	DMSO	no sample replicate		m1COIintF/jgHCO2198	All18 SF/All18SR	N/A	LHI (Low human influence)
ARMS_Limfjord_Green33_20201110_20211115_SF40_s1_r1	Aug-23	n	ARMS_Limfjord_Green33_20201110_20211115	Limfjord	Green33	20201110	20211115	Sessile	SF40	SF40	DMSO	no sample replicate		m1COIintF/jgHCO2198	All18 SF/All18SR	N/A	LHI (Low human influence)
ARMS_Limfjord_Yellow8_20201110_20211115_MF100_s1_r1	Aug-23	n	ARMS_Limfjord_Yellow8_20201110_20211115	Limfjord	Yellow8	20201110	20211115	Motile	MF100	MF100	DMSO	no sample replicate		m1COIintF/jgHCO2198	All18 SF/All18SR	N/A	LHI (Low human influence)
ARMS_Limfjord_Yellow8_20201110_20211115_MF500_s1_r1	Aug-23	n	ARMS_Limfjord_Yellow8_20201110_20211115	Limfjord	Yellow8	20201110	20211115	Motile	MF500	MF500	DMSO	no sample replicate		m1COIintF/jgHCO2198	All18 SF/All18SR	N/A	LHI (Low human influence)
ARMS_Limfjord_Yellow8_20201110_20211115_SF40_s1_r1	Aug-23	n	ARMS_Limfjord_Yellow8_20201110_20211115	Limfjord	Yellow8	20201110	20211115	Sessile	SF40	SF40	DMSO	no sample replicate		m1COIintF/jgHCO2198	All18 SF/All18SR	N/A	LHI (Low human influence)
ARMS_Limfjord_Red2_20201110_20211115_MF100_s1_r1	Aug-23	n	ARMS_Limfjord_Red2_20201110_20211115	Limfjord	Red2	20201110	20211115	Motile	MF100	MF100	DMSO	no sample replicate		m1COIintF/jgHCO2198	All18 SF/All18SR	N/A	LHI (Low human influence)
ARMS_Limfjord_Red2_20201110_20211115_MF500_s1_r1	Aug-23	n	ARMS_Limfjord_Red2_20201110_20211115	Limfjord	Red2	20201110	20211115	Motile	MF500	MF500	DMSO	no sample replicate		m1COIintF/jgHCO2198	All18 SF/All18SR	N/A	LHI (Low human influence)
ARMS_Limfjord_Red2_20201110_20211115_SF40_s1_r1	Aug-23	n	ARMS_Limfjord_Red2_20201110_20211115	Limfjord	Red2	20201110	20211115	Sessile	SF40	SF40	DMSO	no sample replicate		m1COIintF/jgHCO2198	All18 SF/All18SR	N/A	LHI (Low human influence)
ARMS_Plymouth_MBA1A_20200717_20200921_MF100_s1_r1	Aug-23	n	ARMS_Plymouth_MBA1A_20200717_20200921	Plymouth	MBA1A	20200717	20200921	Motile	MF100	MF100	DMSO	no sample replicate		m1COIintF/jgHCO2198	All18 SF/All18SR	N/A	semi-industrial
ARMS_Plymouth_MBA1A_20200717_20200921_MF500_s1_r1	Aug-23	n	ARMS_Plymouth_MBA1A_20200717_20200921	Plymouth	MBA1A	20200717	20200921	Motile	MF500	MF500	DMSO	no sample replicate		m1COIintF/jgHCO2198	All18 SF/All18SR	N/A	semi-industrial
ARMS_Plymouth_MBA1A_20200717_20200921_SF40_s1_r1	Aug-23	n	ARMS_Plymouth_MBA1A_20200717_20200921	Plymouth	MBA1A	20200717	20200921	Sessile	SF40	SF40	DMSO	no sample replicate		m1COIintF/jgHCO2198	All18 SF/All18SR	N/A	semi-industrial
ARMS_Plymouth_MBA1B_20200717_20200922_MF100_s1_r1	Aug-23	n	ARMS_Plymouth_MBA1B_20200717_20200922	Plymouth	MBA1B	20200717	20200922	Motile	MF100	MF100	DMSO	no sample replicate		m1COIintF/jgHCO2198	All18 SF/All18SR	N/A	semi-industrial
ARMS_Plymouth_MBA1B_20200717_20200922_MF500_s1_r1	Aug-23	n	ARMS_Plymouth_MBA1B_20200717_20200922	Plymouth	MBA1B	20200717	20200922	Motile	MF500	MF500	DMSO	no sample replicate		m1COIintF/jgHCO2198	All18 SF/All18SR	N/A	semi-industrial
ARMS_Plymouth_MBA1B_20200717_20200922_SF40_s1_r1	Aug-23	n	ARMS_Plymouth_MBA1B_20200717_20200922	Plymouth	MBA1B	20200717	20200922	Sessile	SF40	SF40	DMSO	no sample replicate		m1COIintF/jgHCO2198	All18 SF/All18SR	N/A	semi-industrial
ARMS_Plymouth_MBA1C_20200717_20200923_MF100_s1_r1	Aug-23	n	ARMS_Plymouth_MBA1C_20200717_20200923	Plymouth	MBA1C	20200717	20200923	Motile	MF100	MF100	DMSO	no sample replicate		m1COIintF/jgHCO2198	All18 SF/All18SR	N/A	semi-industrial
ARMS_Plymouth_MBA1C_20200717_20200923_MF500_s1_r1	Aug-23	n	ARMS_Plymouth_MBA1C_20200717_20200923	Plymouth	MBA1C	20200717	20200923	Motile	MF500	MF500	DMSO	no sample replicate		m1COIintF/jgHCO2198	All18 SF/All18SR	N/A	semi-industrial
ARMS_Plymouth_MBA1C_20200717_20200923_SF40_s1_r1	Aug-23	n	ARMS_Plymouth_MBA1C_20200717_20200923	Plymouth	MBA1C	20200717	20200923	Sessile	SF40	SF40	DMSO	no sample replicate		m1COIintF/jgHCO2198	All18 SF/All18SR	N/A	semi-industrial
ARMS_RavHarbour_RavH1_20210422_20210722_MF100_s1_r1	Aug-23	n	ARMS_RavHarbour_RavH1_20210422_20210722	RavHarbour	RavH1	20210422	20210722	Motile	MF100	MF100	DMSO	no sample replicate		m1COIintF/jgHCO2198	All18 SF/All18SR	N/A	industrial
ARMS_RavHarbour_RavH1_20210422_20210722_MF500_s1_r1	Aug-23	n	ARMS_RavHarbour_RavH1_20210422_20210722	RavHarbour	RavH1	20210422	20210722	Motile	MF500	MF500	DMSO	no sample replicate		m1COIintF/jgHCO2198	All18 SF/All18SR	N/A	industrial
ARMS_RavHarbour_RavH1_20210422_20210722_SF40_s1_r1	Aug-23	n	ARMS_RavHarbour_RavH1_20210422_20210722	RavHarbour	RavH1	20210422	20210722	Sessile	SF40	SF40	DMSO	no sample replicate		m1COIintF/jgHCO2198	All18 SF/All18SR	N/A	industrial
ARMS_RavHarbour_RavH2_20210422_20210722_MF100_s1_r1	Aug-23	n	ARMS_RavHarbour_RavH2_20210422_20210722	RavHarbour	RavH2	20210422	20210722	Motile	MF100	MF100	DMSO	no sample replicate		m1COIintF/jgHCO2198	All18 SF/All18SR	N/A	industrial
ARMS_RavHarbour_RavH2_20210422_20210722_MF500_s1_r1	Aug-23	n	ARMS_RavHarbour_RavH2_20210422_20210722	RavHarbour	RavH2	20210422	20210722	Motile	MF500	MF500	DMSO	no sample replicate		m1COIintF/jgHCO2198	All18 SF/All18SR	N/A	industrial
ARMS_RavHarbour_RavH2_20210422_20210722_SF40_s1_r1	Aug-23	n	ARMS_RavHarbour_RavH2_20210422_20210722	RavHarbour	RavH2	20210422	20210722	Sessile	SF40	SF40	DMSO	no sample replicate		m1COIintF/jgHCO2198	All18 SF/All18SR	N/A	industrial
ARMS_RavHarbour_RavH3_20210422_20210722_MF100_s1_r1	Aug-23	n	ARMS_RavHarbour_RavH3_20210422_20210722	RavHarbour	RavH3	20210422	20210722	Motile	MF100	MF100	DMSO	no sample replicate		m1COIintF/jgHCO2198	All18 SF/All18SR	N/A	industrial
ARMS_RavHarbour_RavH3_20210422_20210722_MF500_s1_r1	Aug-23	n	ARMS_RavHarbour_RavH3_20210422_20210722	RavHarbour	RavH3	20210422	20210722	Motile	MF500	MF500	DMSO	no sample replicate		m1COIintF/jgHCO2198	All18 SF/All18SR	N/A	industrial
ARMS_RavHarbour_RavH3_20210422_20210722_SF40_s1_r1	Aug-23	n	ARMS_RavHarbour_RavH3_20210422_20210722	RavHarbour	RavH3	20210422	20210722	Sessile	SF40	SF40	DMSO	no sample replicate		m1COIintF/jgHCO2198	All18 SF/All18SR	N/A	industrial
ARMS_RavMarina_RavM1_20210422_20210722_MF100_s1_r1	Aug-23	n	ARMS_RavMarina_RavM1_20210422_20210722	RavMarina	RavM1	20210422	20210722	Motile	MF100	MF100	DMSO	no sample replicate		m1COIintF/jgHCO2198	All18 SF/All18SR	N/A	semi-industrial
ARMS_RavMarina_RavM1_20210422_20210722_MF500_s1_r1	Aug-23	n	ARMS_RavMarina_RavM1_20210422_20210722	RavMarina	RavM1	20210422	20210722	Motile	MF500	MF500	DMSO	no sample replicate		m1COIintF/jgHCO2198	All18 SF/All18SR	N/A	semi-industrial
ARMS_RavMarina_RavM1_20210422_20210722_SF40_s1_r1	Aug-23	n	ARMS_RavMarina_RavM1_20210422_20210722	RavMarina	RavM1	20210422	20210722	Sessile	SF40	SF40	DMSO	no sample replicate		m1COIintF/jgHCO2198	All18 SF/All18SR	N/A	semi-industrial
ARMS_RavMarina_RavM2_20210422_20210722_MF100_s1_r1	Aug-23	n	ARMS_RavMarina_RavM2_20210422_20210722	RavMarina	RavM2	20210422	20210722	Motile	MF100	MF100	DMSO	no sample replicate		m1COIintF/jgHCO2198	All18 SF/All18SR	N/A	semi-industrial
ARMS_RavMarina_RavM2_20210422_20210722_MF500_s1_r1	Aug-23	n	ARMS_RavMarina_RavM2_20210422_20210722	RavMarina	RavM2	20210422	20210722	Motile	MF500	MF500	DMSO	no sample replicate		m1COIintF/jgHCO2198	All18 SF/All18SR	N/A	semi-industrial
ARMS_RavMarina_RavM2_20210422_20210722_SF40_s1_r1	Aug-23	n	ARMS_RavMarina_RavM2_20210422_20210722	RavMarina	RavM2	20210422	20210722	Sessile	SF40	SF40	DMSO	no sample replicate		m1COIintF/jgHCO2198	All18 SF/All18SR	N/A	semi-industrial
ARMS_RavMarina_RavM3_20210422_20210722_MF100_s1_r1	Aug-23	n	ARMS_RavMarina_RavM3_20210422_20210722	RavMarina	RavM3	20210422	20210722	Motile	MF100	MF100	DMSO	no sample replicate		m1COIintF/jgHCO2198	All18 SF/All18SR	N/A	semi-industrial
ARMS_RavMarina_RavM3_20210422_20210722_MF500_s1_r1	Aug-23	n	ARMS_RavMarina_RavM3_20210422_20210722	RavMarina	RavM3	20210422	20210722	Motile	MF500	MF500	DMSO	no sample replicate		m1COIintF/jgHCO2198	All18 SF/All18SR	N/A	semi-industrial
ARMS_RavMarina_RavM3_20210422_20210722_SF40_s1_r1	Aug-23	n	ARMS_RavMarina_RavM3_20210422_20210722	RavMarina	RavM3	20210422	20210722	Sessile	SF40	SF40	DMSO	no sample replicate		m1COIintF/jgHCO2198	All18 SF/All18SR	N/A	semi-industrial
ARMS_TZS_Spikarna_20200608_20201118_MF100_ETOH_s1_r1	Aug-23	n	ARMS_TZS_Spikarna_20200608_20201118	TZS	Spikarna	20200608	20201118	Motile	MF100	MF100	ETOH	no sample replicate		m1COIintF/jgHCO2198	All18 SF/All18SR	N/A	protected
ARMS_TZS_Spikarna_20200608_20201118_MF500_ETOH_s1_r1	Aug-23	n	ARMS_TZS_Spikarna_20200608_20201118	TZS	Spikarna	20200608	20201118	Motile	MF500	MF500	ETOH	no sample replicate		m1COIintF/jgHCO2198	All18 SF/All18SR	N/A	protected
ARMS_TZS_Spikarna_20200608_20201118_SF40_ETOH_s1_r1	Aug-23	n	ARMS_TZS_Spikarna_20200608_20201118	TZS	Spikarna	20200608	20201118	Sessile	SF40	SF40	ETOH	no sample replicate		m1COIintF/jgHCO2198	All18 SF/All18SR	N/A	protected
ARMS_Vigo_TorallaA_20200706_20201006_MF100_s1_r1	Aug-23	n	ARMS_Vigo_TorallaA_20200706_20201006	Vigo	TorallaA	20200706	20201006	Motile	MF100	MF100	DMSO	no sample replicate		m1COIintF/jgHCO2198	All18 SF/All18SR	N/A	industrial
ARMS_Vigo_TorallaA_20200706_20201006_MF500_s1_r1	Aug-23	n	ARMS_Vigo_TorallaA_20200706_20201006	Vigo	TorallaA	20200706	20201006	Motile	MF500	MF500	DMSO	no sample replicate		m1COIintF/jgHCO2198	All18 SF/All18SR	N/A	industrial
ARMS_Vigo_TorallaA_20200706_20201006_SF40_s1_r1	Aug-23	n	ARMS_Vigo_TorallaA_20200706_20201006	Vigo	TorallaA	20200706	20201006	Sessile	SF40	SF40	DMSO	no sample replicate		m1COIintF/jgHCO2198	All18 SF/All18SR	N/A	industrial
ARMS_Vigo_TorallaB_20200706_20201006_MF100_s1_r1	Aug-23	n	ARMS_Vigo_TorallaB_20200706_20201006	Vigo	TorallaB	20200706	20201006	Motile	MF100	MF100	DMSO	no sample replicate		m1COIintF/jgHCO2198	All18 SF/All18SR	N/A	industrial
ARMS_Vigo_TorallaB_20200706_20201006_MF500_s1_r1	Aug-23	n	ARMS_Vigo_TorallaB_20200706_20201006	Vigo	TorallaB	20200706	20201006	Motile	MF500	MF500	DMSO	no sample replicate		m1COIintF/jgHCO2198	All18 SF/All18SR	N/A	industrial
ARMS_Vigo_TorallaB_20200706_20201006_SF40_s1_r1	Aug-23	n	ARMS_Vigo_TorallaB_20200706_20201006	Vigo	TorallaB	20200706	20201006	Sessile	SF40	SF40	DMSO	no sample replicate		m1COIintF/jgHCO2198	All18 SF/All18SR	N/A	industrial
ARMS_Vigo_TorallaC_20200706_20201006_MF100_s1_r1	Aug-23	n	ARMS_Vigo_TorallaC_20200706_20201006	Vigo	TorallaC	20200706	20201006	Motile	MF100	MF100	DMSO	no sample replicate		m1COIintF/jgHCO2198	All18 SF/All18SR	N/A	industrial
ARMS_Vigo_TorallaC_20200706_20201006_MF500_s1_r1	Aug-23	n	ARMS_Vigo_TorallaC_20200706_20201006	Vigo	TorallaC	20200706	20201006	Motile	MF500	MF500	DMSO	no sample replicate		m1COIintF/jgHCO2198	All18 SF/All18SR	N/A	industrial
ARMS_Vigo_TorallaC_20200706_20201006_SF40_s1_r1	Aug-23	n	ARMS_Vigo_TorallaC_20200706_20201006	Vigo	TorallaC	20200706	20201006	Sessile	SF40	SF40	DMSO	no sample replicate		m1COIintF/jgHCO2198	All18 SF/All18SR	N/A	industrial
ARMS_GulfOfPiran_BojaVida_20200611_20210728_SF100_s1_r1	Aug-23	n	ARMS_GulfOfPiran_BojaVida_20200611_20210728	GulfOfPiran	BojaVida	20200611	20210728	Sessile	SF100	SF100	DMSO	no sample replicate		m1COIintF/jgHCO2198	All18 SF/All18SR	N/A	LHI (Low human influence)
ARMS_GulfOfPiran_BojaVida_20200611_20210728_SF40_s1_r1	Aug-23	n	ARMS_GulfOfPiran_BojaVida_20200611_20210728	GulfOfPiran	BojaVida	20200611	20210728	Sessile	SF40	SF40	DMSO	no sample replicate		m1COIintF/jgHCO2198	All18 SF/All18SR	N/A	LHI (Low human influence)
ARMS_GulfOfPiran_BojaVida_20200611_20210728_MF40_s1_r1	Aug-23	n	ARMS_GulfOfPiran_BojaVida_20200611_20210728	GulfOfPiran	BojaVida	20200611	20210728	Motile	MF40	MF40	DMSO	no sample replicate		m1COIintF/jgHCO2198	All18 SF/All18SR	N/A	LHI (Low human influence)
ARMS_GulfOfPiran_LukaKP_20210622_20211027_SF100_s1_r1	Aug-23	n	ARMS_GulfOfPiran_LukaKP_20210622_20211027	GulfOfPiran	LukaKP	20210622	20211027	Sessile	SF100	SF100	DMSO	no sample replicate		m1COIintF/jgHCO2198	All18 SF/All18SR	N/A	industrial
ARMS_GulfOfPiran_LukaKP_20210622_20211027_MF40_s1_r1	Aug-23	n	ARMS_GulfOfPiran_LukaKP_20210622_20211027	GulfOfPiran	LukaKP	20210622	20211027	Motile	MF40	MF40	DMSO	no sample replicate		m1COIintF/jgHCO2198	All18 SF/All18SR	N/A	industrial
ARMS_GulfOfPiran_LukaKP_20210622_20211027_SF40_s1_r1	Aug-23	n	ARMS_GulfOfPiran_LukaKP_20210622_20211027	GulfOfPiran	LukaKP	20210622	20211027	Sessile	SF40	SF40	DMSO	no sample replicate		m1COIintF/jgHCO2198	All18 SF/All18SR	N/A	industrial
ARMS_GulfOfPiran_LukaKP_20210223_20210622_SF40_s1_r1	Aug-23	n	ARMS_GulfOfPiran_LukaKP_20210223_20210622	GulfOfPiran	LukaKP	20210223	20210622	Sessile	SF40	SF40	DMSO	no sample replicate		m1COIintF/jgHCO2198	All18 SF/All18SR	N/A	industrial
ARMS_GulfOfPiran_LukaKP_20210223_20210622_MF40_s1_r1	Aug-23	n	ARMS_GulfOfPiran_LukaKP_20210223_20210622	GulfOfPiran	LukaKP	20210223	20210622	Motile	MF40	MF40	DMSO	no sample replicate		m1COIintF/jgHCO2198	All18 SF/All18SR	N/A	industrial
