# Supplementary material for: A long-term ecological research dataset from the marine genetic monitoring programme ARMS-MBON 2020-2021
Source: Biodivers Data J. 2025 Nov 21;13:e148981. doi: 10.3897/BDJ.13.e148981 (PMC12663723; doi:10.3897/BDJ.13.e148981)
Supplement: Supplementary material 4 — List of ENA numbers [file bdj-13-e148981-s004.csv]

Article title	A long-term ecological research data set from the marine genetic monitoring programme ARMS-MBON 2020-2021
Journal	Biodiversity Data Journal
Corresponding author	Justine Pagnier, Department of Marine Sciences, University of Gothenburg, justine.pagnier@.gu.se
Batch	MaterialSample-ID		gene_COI	COI_demultiplexed	gene_COI_negative_control	gene_ITS	ITS_demultiplexed	gene_ITS_negative_control	gene_18S	18S_demultiplexed	gene_18S_negative_control
20-Sep	ARMS_SWC_Bjorko1_20200131_20200518_MF100_s1_r1	PRJEB37740	ERR4914112	MiSeq (indices) / cutadapt (primers)	ERR4914160	ERR4914170	MiSeq (indices) / cutadapt (primers)	ERR4914218	ERR4914054	MiSeq (indices) / cutadapt (primers)	ERR4914102
20-Sep	ARMS_SWC_Bjorko1_20200131_20200518_MF500_s1_r1	PRJEB37740	ERR4914113	MiSeq (indices) / cutadapt (primers)	ERR4914160	ERR4914171	MiSeq (indices) / cutadapt (primers)	ERR4914218	ERR4914055	MiSeq (indices) / cutadapt (primers)	ERR4914102
20-Sep	ARMS_SWC_Bjorko1_20200131_20200518_SF40_s1_r1	PRJEB37740	ERR4914114	MiSeq (indices) / cutadapt (primers)	ERR4914160	ERR4914172	MiSeq (indices) / cutadapt (primers)	ERR4914218	ERR4914056	MiSeq (indices) / cutadapt (primers)	ERR4914102
20-Sep	ARMS_SWC_Gbg1_20200206_20200520_MF100_s1_r1	PRJEB37740	ERR4914115	MiSeq (indices) / cutadapt (primers)	ERR4914160	none	none	none	ERR4914057	MiSeq (indices) / cutadapt (primers)	ERR4914102
20-Sep	ARMS_SWC_Gbg1_20200206_20200520_MF500_s1_r1	PRJEB37740	ERR4914116	MiSeq (indices) / cutadapt (primers)	ERR4914160	ERR4914174	MiSeq (indices) / cutadapt (primers)	ERR4914218	ERR4914058	MiSeq (indices) / cutadapt (primers)	ERR4914102
20-Sep	ARMS_SWC_Gbg1_20200206_20200520_SF40_s1_r1	PRJEB37740	ERR4914117	MiSeq (indices) / cutadapt (primers)	ERR4914160	ERR4914175	MiSeq (indices) / cutadapt (primers)	ERR4914218	ERR4914059	MiSeq (indices) / cutadapt (primers)	ERR4914102
20-Sep	ARMS_SWC_Gbg2_20200206_20200520_MF100_s1_r1	PRJEB37740	ERR4914118	MiSeq (indices) / cutadapt (primers)	ERR4914160	ERR4914176	MiSeq (indices) / cutadapt (primers)	ERR4914218	ERR4914060	MiSeq (indices) / cutadapt (primers)	ERR4914102
20-Sep	ARMS_SWC_Gbg2_20200206_20200520_MF500_s1_r1	PRJEB37740	ERR4914119	MiSeq (indices) / cutadapt (primers)	ERR4914160	ERR4914177	MiSeq (indices) / cutadapt (primers)	ERR4914218	ERR4914061	MiSeq (indices) / cutadapt (primers)	ERR4914102
20-Sep	ARMS_SWC_Gbg2_20200206_20200520_SF40_s1_r1	PRJEB37740	ERR4914120	MiSeq (indices) / cutadapt (primers)	ERR4914160	ERR4914178	MiSeq (indices) / cutadapt (primers)	ERR4914218	ERR4914062	MiSeq (indices) / cutadapt (primers)	ERR4914102
20-Sep	ARMS_SWC_Gbg3_20200206_20200529_MF100_s1_r1	PRJEB37740	ERR4914121	MiSeq (indices) / cutadapt (primers)	ERR4914160	ERR4914179	MiSeq (indices) / cutadapt (primers)	ERR4914218	ERR4914063	MiSeq (indices) / cutadapt (primers)	ERR4914102
20-Sep	ARMS_SWC_Gbg3_20200206_20200529_MF500_s1_r1	PRJEB37740	ERR4914122	MiSeq (indices) / cutadapt (primers)	ERR4914160	ERR4914180	MiSeq (indices) / cutadapt (primers)	ERR4914218	ERR4914064	MiSeq (indices) / cutadapt (primers)	ERR4914102
20-Sep	ARMS_SWC_Gbg3_20200206_20200529_SF40_s1_r1	PRJEB37740	ERR4914123	MiSeq (indices) / cutadapt (primers)	ERR4914160	ERR4914181	MiSeq (indices) / cutadapt (primers)	ERR4914218	ERR4914065	MiSeq (indices) / cutadapt (primers)	ERR4914102
20-Sep	ARMS_SWC_Gbg4_20200206_20200529_MF100_s1_r1	PRJEB37740	ERR4914124	MiSeq (indices) / cutadapt (primers)	ERR4914160	ERR4914182	MiSeq (indices) / cutadapt (primers)	ERR4914218	ERR4914066	MiSeq (indices) / cutadapt (primers)	ERR4914102
20-Sep	ARMS_SWC_Gbg4_20200206_20200529_MF500_s1_r1	PRJEB37740	ERR4914125	MiSeq (indices) / cutadapt (primers)	ERR4914160	ERR4914183	MiSeq (indices) / cutadapt (primers)	ERR4914218	ERR4914067	MiSeq (indices) / cutadapt (primers)	ERR4914102
20-Sep	ARMS_SWC_Gbg4_20200206_20200529_SF40_s1_r1	PRJEB37740	ERR4914126	MiSeq (indices) / cutadapt (primers)	ERR4914160	ERR4914184	MiSeq (indices) / cutadapt (primers)	ERR4914218	ERR4914068	MiSeq (indices) / cutadapt (primers)	ERR4914102
20-Sep	ARMS_SWC_Helsingborg1_20200305_20200604_MF100_s1_r1	PRJEB37740	ERR4914127	MiSeq (indices) / cutadapt (primers)	ERR4914160	ERR4914185	MiSeq (indices) / cutadapt (primers)	ERR4914218	ERR4914069	MiSeq (indices) / cutadapt (primers)	ERR4914102
20-Sep	ARMS_SWC_Helsingborg1_20200305_20200604_MF500_s1_r1	PRJEB37740	ERR4914128	MiSeq (indices) / cutadapt (primers)	ERR4914160	ERR4914186	MiSeq (indices) / cutadapt (primers)	ERR4914218	ERR4914070	MiSeq (indices) / cutadapt (primers)	ERR4914102
20-Sep	ARMS_SWC_Helsingborg1_20200305_20200604_SF40_s1_r1	PRJEB37740	ERR4914129	MiSeq (indices) / cutadapt (primers)	ERR4914160	ERR4914187	MiSeq (indices) / cutadapt (primers)	ERR4914218	ERR4914071	MiSeq (indices) / cutadapt (primers)	ERR4914102
20-Sep	ARMS_SWC_Helsingborg2_20200305_20200604_MF100_s1_r1	PRJEB37740	ERR4914130	MiSeq (indices) / cutadapt (primers)	ERR4914160	ERR4914188	MiSeq (indices) / cutadapt (primers)	ERR4914218	ERR4914072	MiSeq (indices) / cutadapt (primers)	ERR4914102
20-Sep	ARMS_SWC_Helsingborg2_20200305_20200604_MF500_s1_r1	PRJEB37740	ERR4914131	MiSeq (indices) / cutadapt (primers)	ERR4914160	ERR4914189	MiSeq (indices) / cutadapt (primers)	ERR4914218	ERR4914073	MiSeq (indices) / cutadapt (primers)	ERR4914102
20-Sep	ARMS_SWC_Helsingborg2_20200305_20200604_SF40_s1_r1	PRJEB37740	ERR4914132	MiSeq (indices) / cutadapt (primers)	ERR4914160	ERR4914190	MiSeq (indices) / cutadapt (primers)	ERR4914218	ERR4914074	MiSeq (indices) / cutadapt (primers)	ERR4914102
20-Sep	ARMS_SWC_Hjuvik1_20200131_20200518_MF100_s1_r1	PRJEB37740	ERR4914133	MiSeq (indices) / cutadapt (primers)	ERR4914160	ERR4914191	MiSeq (indices) / cutadapt (primers)	ERR4914218	ERR4914075	MiSeq (indices) / cutadapt (primers)	ERR4914102
20-Sep	ARMS_SWC_Hjuvik1_20200131_20200518_MF500_s1_r1	PRJEB37740	ERR4914134	MiSeq (indices) / cutadapt (primers)	ERR4914160	ERR4914192	MiSeq (indices) / cutadapt (primers)	ERR4914218	ERR4914076	MiSeq (indices) / cutadapt (primers)	ERR4914102
20-Sep	ARMS_SWC_Hjuvik1_20200131_20200518_SF40_s1_r1	PRJEB37740	ERR4914135	MiSeq (indices) / cutadapt (primers)	ERR4914160	ERR4914193	MiSeq (indices) / cutadapt (primers)	ERR4914218	ERR4914077	MiSeq (indices) / cutadapt (primers)	ERR4914102
20-Sep	ARMS_SWC_Marstrand1_20200228_20200527_MF100_s1_r1	PRJEB37740	ERR4914136	MiSeq (indices) / cutadapt (primers)	ERR4914160	ERR4914194	MiSeq (indices) / cutadapt (primers)	ERR4914218	ERR4914078	MiSeq (indices) / cutadapt (primers)	ERR4914102
20-Sep	ARMS_SWC_Marstrand1_20200228_20200527_MF500_s1_r1	PRJEB37740	ERR4914137	MiSeq (indices) / cutadapt (primers)	ERR4914160	ERR4914195	MiSeq (indices) / cutadapt (primers)	ERR4914218	ERR4914079	MiSeq (indices) / cutadapt (primers)	ERR4914102
20-Sep	ARMS_SWC_Marstrand1_20200228_20200527_SF40_s1_r1	PRJEB37740	ERR4914138	MiSeq (indices) / cutadapt (primers)	ERR4914160	ERR4914196	MiSeq (indices) / cutadapt (primers)	ERR4914218	ERR4914080	MiSeq (indices) / cutadapt (primers)	ERR4914102
20-Sep	ARMS_SWC_Marstrand2_20200228_20200527_MF100_s1_r1	PRJEB37740	ERR4914139	MiSeq (indices) / cutadapt (primers)	ERR4914160	ERR4914197	MiSeq (indices) / cutadapt (primers)	ERR4914218	ERR4914081	MiSeq (indices) / cutadapt (primers)	ERR4914102
20-Sep	ARMS_SWC_Marstrand2_20200228_20200527_MF500_s1_r1	PRJEB37740	ERR4914140	MiSeq (indices) / cutadapt (primers)	ERR4914160	ERR4914198	MiSeq (indices) / cutadapt (primers)	ERR4914218	ERR4914082	MiSeq (indices) / cutadapt (primers)	ERR4914102
20-Sep	ARMS_SWC_Marstrand2_20200228_20200527_SF40_s1_r1	PRJEB37740	ERR4914141	MiSeq (indices) / cutadapt (primers)	ERR4914160	ERR4914199	MiSeq (indices) / cutadapt (primers)	ERR4914218	ERR4914083	MiSeq (indices) / cutadapt (primers)	ERR4914102
20-Sep	ARMS_SWC_Marstrand3_20200228_20200527_MF100_s1_r1	PRJEB37740	ERR4914142	MiSeq (indices) / cutadapt (primers)	ERR4914160	ERR4914200	MiSeq (indices) / cutadapt (primers)	ERR4914218	ERR4914084	MiSeq (indices) / cutadapt (primers)	ERR4914102
20-Sep	ARMS_SWC_Marstrand3_20200228_20200527_MF500_s1_r1	PRJEB37740	ERR4914143	MiSeq (indices) / cutadapt (primers)	ERR4914160	ERR4914201	MiSeq (indices) / cutadapt (primers)	ERR4914218	ERR4914085	MiSeq (indices) / cutadapt (primers)	ERR4914102
20-Sep	ARMS_SWC_Marstrand3_20200228_20200527_SF40_s1_r1	PRJEB37740	ERR4914144	MiSeq (indices) / cutadapt (primers)	ERR4914160	ERR4914202	MiSeq (indices) / cutadapt (primers)	ERR4914218	ERR4914086	MiSeq (indices) / cutadapt (primers)	ERR4914102
20-Sep	ARMS_SWC_Preemraff1_20200401_20200715_MF100_s1_r1	PRJEB37740	ERR4914154	MiSeq (indices) / cutadapt (primers)	ERR4914160	ERR4914212	MiSeq (indices) / cutadapt (primers)	ERR4914218	ERR4914096	MiSeq (indices) / cutadapt (primers)	ERR4914102
20-Sep	ARMS_SWC_Preemraff1_20200401_20200715_MF500_s1_r1	PRJEB37740	ERR4914155	MiSeq (indices) / cutadapt (primers)	ERR4914160	ERR4914213	MiSeq (indices) / cutadapt (primers)	ERR4914218	ERR4914097	MiSeq (indices) / cutadapt (primers)	ERR4914102
20-Sep	ARMS_SWC_Preemraff1_20200401_20200715_SF40_s1_r1	PRJEB37740	ERR4914156	MiSeq (indices) / cutadapt (primers)	ERR4914160	ERR4914214	MiSeq (indices) / cutadapt (primers)	ERR4914218	ERR4914098	MiSeq (indices) / cutadapt (primers)	ERR4914102
20-Sep	ARMS_SWC_Preemraff2_20200401_20200715_MF100_s1_r1	PRJEB37740	ERR4914157	MiSeq (indices) / cutadapt (primers)	ERR4914160	ERR4914215	MiSeq (indices) / cutadapt (primers)	ERR4914218	ERR4914099	MiSeq (indices) / cutadapt (primers)	ERR4914102
20-Sep	ARMS_SWC_Preemraff2_20200401_20200715_MF500_s1_r1	PRJEB37740	ERR4914158	MiSeq (indices) / cutadapt (primers)	ERR4914160	ERR4914216	MiSeq (indices) / cutadapt (primers)	ERR4914218	ERR4914100	MiSeq (indices) / cutadapt (primers)	ERR4914102
20-Sep	ARMS_SWC_Preemraff2_20200401_20200715_SF40_s1_r1	PRJEB37740	ERR4914159	MiSeq (indices) / cutadapt (primers)	ERR4914160	ERR4914217	MiSeq (indices) / cutadapt (primers)	ERR4914218	ERR4914101	MiSeq (indices) / cutadapt (primers)	ERR4914102
20-Sep	ARMS_SWC_Varberg1_20200213_20200603_MF100_s1_r1	PRJEB37740	ERR4914145	MiSeq (indices) / cutadapt (primers)	ERR4914160	ERR4914203	MiSeq (indices) / cutadapt (primers)	ERR4914218	ERR4914087	MiSeq (indices) / cutadapt (primers)	ERR4914102
20-Sep	ARMS_SWC_Varberg1_20200213_20200603_MF500_s1_r1	PRJEB37740	ERR4914146	MiSeq (indices) / cutadapt (primers)	ERR4914160	ERR4914204	MiSeq (indices) / cutadapt (primers)	ERR4914218	ERR4914088	MiSeq (indices) / cutadapt (primers)	ERR4914102
20-Sep	ARMS_SWC_Varberg1_20200213_20200603_SF40_s1_r1	PRJEB37740	ERR4914147	MiSeq (indices) / cutadapt (primers)	ERR4914160	ERR4914205	MiSeq (indices) / cutadapt (primers)	ERR4914218	ERR4914089	MiSeq (indices) / cutadapt (primers)	ERR4914102
20-Sep	ARMS_SWC_Varberg2_20200213_20200603_MF100_s1_r1	PRJEB37740	ERR4914148	MiSeq (indices) / cutadapt (primers)	ERR4914160	ERR4914206	MiSeq (indices) / cutadapt (primers)	ERR4914218	ERR4914090	MiSeq (indices) / cutadapt (primers)	ERR4914102
20-Sep	ARMS_SWC_Varberg2_20200213_20200603_MF500_s1_r1	PRJEB37740	ERR4914149	MiSeq (indices) / cutadapt (primers)	ERR4914160	ERR4914207	MiSeq (indices) / cutadapt (primers)	ERR4914218	ERR4914091	MiSeq (indices) / cutadapt (primers)	ERR4914102
20-Sep	ARMS_SWC_Varberg2_20200213_20200603_SF40_s1_r1	PRJEB37740	ERR4914150	MiSeq (indices) / cutadapt (primers)	ERR4914160	ERR4914208	MiSeq (indices) / cutadapt (primers)	ERR4914218	ERR4914092	MiSeq (indices) / cutadapt (primers)	ERR4914102
20-Sep	ARMS_SWC_Varberg3_20200213_20200603_MF100_s1_r1	PRJEB37740	ERR4914151	MiSeq (indices) / cutadapt (primers)	ERR4914160	ERR4914209	MiSeq (indices) / cutadapt (primers)	ERR4914218	ERR4914093	MiSeq (indices) / cutadapt (primers)	ERR4914102
20-Sep	ARMS_SWC_Varberg3_20200213_20200603_MF500_s1_r1	PRJEB37740	ERR4914152	MiSeq (indices) / cutadapt (primers)	ERR4914160	ERR4914210	MiSeq (indices) / cutadapt (primers)	ERR4914218	ERR4914094	MiSeq (indices) / cutadapt (primers)	ERR4914102
20-Sep	ARMS_SWC_Varberg3_20200213_20200603_SF40_s1_r1	PRJEB37740	ERR4914153	MiSeq (indices) / cutadapt (primers)	ERR4914160	ERR4914211	MiSeq (indices) / cutadapt (primers)	ERR4914218	ERR4914095	MiSeq (indices) / cutadapt (primers)	ERR4914102
21-Apr	ARMS_BelgiumCoast_AJJC81_20200506_20201012_MF100_s1_r1	PRJEB37757	ERR7125481	MiSeq (indices) / cutadapt (primers)	ERR7125534	ERR7125482	MiSeq (indices) / cutadapt (primers)	ERR7125535	ERR7125480	MiSeq (indices) / cutadapt (primers)	ERR7125533
21-Apr	ARMS_BelgiumCoast_AJJC81_20200506_20201012_MF500_s1_r1	PRJEB37757	ERR7125484	MiSeq (indices) / cutadapt (primers)	ERR7125534	ERR7125485	MiSeq (indices) / cutadapt (primers)	ERR7125535	ERR7125483	MiSeq (indices) / cutadapt (primers)	ERR7125533
21-Apr	ARMS_BelgiumCoast_AJJC86_20200506_20201012_MF100_s1_r1	PRJEB37757	ERR7125487	MiSeq (indices) / cutadapt (primers)	ERR7125534	ERR7125488	MiSeq (indices) / cutadapt (primers)	ERR7125535	ERR7125486	MiSeq (indices) / cutadapt (primers)	ERR7125533
21-Apr	ARMS_BelgiumCoast_AJJC86_20200506_20201012_MF500_s1_r1	PRJEB37757	ERR7125490	MiSeq (indices) / cutadapt (primers)	ERR7125534	ERR7125491	MiSeq (indices) / cutadapt (primers)	ERR7125535	ERR7125489	MiSeq (indices) / cutadapt (primers)	ERR7125533
21-Apr	ARMS_BelgiumCoast_AJJCD78_20200506_20201012_MF100_s1_r1	PRJEB37757	ERR7125493	MiSeq (indices) / cutadapt (primers)	ERR7125534	ERR7125494	MiSeq (indices) / cutadapt (primers)	ERR7125535	ERR7125492	MiSeq (indices) / cutadapt (primers)	ERR7125533
21-Apr	ARMS_Crete_1HERP_20200903_20210122_MF500_s1_r1	PRJEB33796	ERR7125564	MiSeq (indices) / cutadapt (primers)	ERR7125534	ERR7125565	MiSeq (indices) / cutadapt (primers)	ERR7125535	ERR7125563	MiSeq (indices) / cutadapt (primers)	ERR7125533
21-Apr	ARMS_Crete_1HERP_20200903_20210122_MF90_s1_r1	PRJEB33796	ERR7125567	MiSeq (indices) / cutadapt (primers)	ERR7125534	ERR7125568	MiSeq (indices) / cutadapt (primers)	ERR7125535	ERR7125566	MiSeq (indices) / cutadapt (primers)	ERR7125533
21-Apr	ARMS_Crete_1HERP_20200903_20210122_SF_s1_r1	PRJEB33796	ERR7125570	MiSeq (indices) / cutadapt (primers)	ERR7125534	ERR7125571	MiSeq (indices) / cutadapt (primers)	ERR7125535	ERR7125569	MiSeq (indices) / cutadapt (primers)	ERR7125533
21-Apr	ARMS_Getxo_G1_20200624_20201103_MF100_s1_r1	PRJEB37754	ERR7127667	MiSeq (indices) / cutadapt (primers)	ERR7125534	ERR7127668	MiSeq (indices) / cutadapt (primers)	ERR7125535	ERR7127666	MiSeq (indices) / cutadapt (primers)	ERR7125533
21-Apr	ARMS_Getxo_G1_20200624_20201103_MF500_s1_r1	PRJEB37754	ERR7127670	MiSeq (indices) / cutadapt (primers)	ERR7125534	ERR7127671	MiSeq (indices) / cutadapt (primers)	ERR7125535	ERR7127669	MiSeq (indices) / cutadapt (primers)	ERR7125533
21-Apr	ARMS_Getxo_G1_20200624_20201103_SF40_s1_r1	PRJEB37754	ERR7127673	MiSeq (indices) / cutadapt (primers)	ERR7125534	ERR7127674	MiSeq (indices) / cutadapt (primers)	ERR7125535	ERR7127672	MiSeq (indices) / cutadapt (primers)	ERR7125533
21-Apr	ARMS_Getxo_G2_20200624_20201103_MF100_s1_r1	PRJEB37754	ERR7127679	MiSeq (indices) / cutadapt (primers)	ERR7125534	ERR7127680	MiSeq (indices) / cutadapt (primers)	ERR7125535	ERR7127678	MiSeq (indices) / cutadapt (primers)	ERR7125533
21-Apr	ARMS_Getxo_G2_20200624_20201103_SF40_s1_r1	PRJEB37754	ERR7127682	MiSeq (indices) / cutadapt (primers)	ERR7125534	ERR7127683	MiSeq (indices) / cutadapt (primers)	ERR7125535	ERR7127681	MiSeq (indices) / cutadapt (primers)	ERR7125533
21-Apr	ARMS_Getxo_G3_20200624_20201103_MF100_s1_r1	PRJEB37754	ERR7127685	MiSeq (indices) / cutadapt (primers)	ERR7125534	ERR7127686	MiSeq (indices) / cutadapt (primers)	ERR7125535	ERR7127684	MiSeq (indices) / cutadapt (primers)	ERR7125533
21-Apr	ARMS_Getxo_G3_20200624_20201103_SF40_s1_r1	PRJEB37754	ERR7127688	MiSeq (indices) / cutadapt (primers)	ERR7125534	ERR7127689	MiSeq (indices) / cutadapt (primers)	ERR7125535	ERR7127687	MiSeq (indices) / cutadapt (primers)	ERR7125533
21-Apr	ARMS_TZS_Angbat_20200608_20201117_MF100_ETOH_s1_r1	PRJEB37756	ERR7125501	MiSeq (indices) / cutadapt (primers)	ERR7125534	ERR7125502	MiSeq (indices) / cutadapt (primers)	ERR7125535	ERR7125500	MiSeq (indices) / cutadapt (primers)	ERR7125533
21-Apr	ARMS_TZS_Angbat_20200608_20201117_MF500_ETOH_s1_r1	PRJEB37756	ERR7125504	MiSeq (indices) / cutadapt (primers)	ERR7125534	ERR7125505	MiSeq (indices) / cutadapt (primers)	ERR7125535	ERR7125503	MiSeq (indices) / cutadapt (primers)	ERR7125533
21-Apr	ARMS_TZS_Angbat_20200608_20201117_SF40_ETOH_s1_r1	PRJEB37756	ERR7125507	MiSeq (indices) / cutadapt (primers)	ERR7125534	ERR7125508	MiSeq (indices) / cutadapt (primers)	ERR7125535	ERR7125506	MiSeq (indices) / cutadapt (primers)	ERR7125533
21-Apr	ARMS_TZS_Kummelkobben_20200608_20201120_MF100_ETOH_s1_r1	PRJEB37756	ERR7125510	MiSeq (indices) / cutadapt (primers)	ERR7125534	ERR7125511	MiSeq (indices) / cutadapt (primers)	ERR7125535	ERR7125509	MiSeq (indices) / cutadapt (primers)	ERR7125533
21-Apr	ARMS_TZS_Kummelkobben_20200608_20201120_MF500_ETOH_s1_r1	PRJEB37756	ERR7125513	MiSeq (indices) / cutadapt (primers)	ERR7125534	ERR7125514	MiSeq (indices) / cutadapt (primers)	ERR7125535	ERR7125512	MiSeq (indices) / cutadapt (primers)	ERR7125533
21-Apr	ARMS_TZS_Kummelkobben_20200608_20201120_SF40_ETOH_s1_r1	PRJEB37756	ERR7125516	MiSeq (indices) / cutadapt (primers)	ERR7125534	ERR7125517	MiSeq (indices) / cutadapt (primers)	ERR7125535	ERR7125515	MiSeq (indices) / cutadapt (primers)	ERR7125533
23-Aug	ARMS_BelgiumCoast_AJJBC89_20210225_20210819_MF100_s1_r1	PRJEB37757	ERR12541385	MiSeq (indices) / cutadapt (primers)	ERR12541482	none	none	none	ERR12541287	MiSeq (indices) / cutadapt (primers)	ERR12541384
23-Aug	ARMS_BelgiumCoast_AJJBC89_20210225_20210819_MF500_s1_r1	PRJEB37757	ERR12541386	MiSeq (indices) / cutadapt (primers)	ERR12541482	none	none	none	ERR12541288	MiSeq (indices) / cutadapt (primers)	ERR12541384
23-Aug	ARMS_BelgiumCoast_AJJBC89_20210225_20210819_SF40_s1_r1	PRJEB37757	ERR12541387	MiSeq (indices) / cutadapt (primers)	ERR12541482	none	none	none	ERR12541289	MiSeq (indices) / cutadapt (primers)	ERR12541384
23-Aug	ARMS_BelgiumCoast_AJJCD78_20200506_20201012_MF500_s1_r1	PRJEB37757	ERR12541388	MiSeq (indices) / cutadapt (primers)	ERR12541482	none	none	none	ERR12541290	MiSeq (indices) / cutadapt (primers)	ERR12541384
23-Aug	ARMS_BelgiumCoast_AJJCD78_20210225_20210819_MF100_s1_r1	PRJEB37757	ERR12541389	MiSeq (indices) / cutadapt (primers)	ERR12541482	none	none	none	ERR12541291	MiSeq (indices) / cutadapt (primers)	ERR12541384
23-Aug	ARMS_BelgiumCoast_AJJCD78_20210225_20210819_MF500_s1_r1	PRJEB37757	ERR12541390	MiSeq (indices) / cutadapt (primers)	ERR12541482	none	none	none	ERR12541292	MiSeq (indices) / cutadapt (primers)	ERR12541384
23-Aug	ARMS_BelgiumCoast_AJJCD78_20210225_20210819_SF40_s1_r1	PRJEB37757	ERR12541391	MiSeq (indices) / cutadapt (primers)	ERR12541482	none	none	none	ERR12541293	MiSeq (indices) / cutadapt (primers)	ERR12541384
23-Aug	ARMS_BelgiumCoast_AJJCD89_20210225_20210819_MF100_s1_r1	PRJEB37757	ERR12541392	MiSeq (indices) / cutadapt (primers)	ERR12541482	none	none	none	ERR12541294	MiSeq (indices) / cutadapt (primers)	ERR12541384
23-Aug	ARMS_BelgiumCoast_AJJCD89_20210225_20210819_MF500_s1_r1	PRJEB37757	ERR12541393	MiSeq (indices) / cutadapt (primers)	ERR12541482	none	none	none	ERR12541295	MiSeq (indices) / cutadapt (primers)	ERR12541384
23-Aug	ARMS_BelgiumCoast_AJJCD89_20210225_20210819_SF40_s1_r1	PRJEB37757	ERR12541394	MiSeq (indices) / cutadapt (primers)	ERR12541482	none	none	none	ERR12541296	MiSeq (indices) / cutadapt (primers)	ERR12541384
23-Aug	ARMS_BelgiumCoast_BirkenfelsA_20200617_20210309_MF100_s1_r1	none	none	none	none	none	none	none	none	none	none
23-Aug	ARMS_BelgiumCoast_BirkenfelsA_20200617_20210309_MF500_s1_r1	PRJEB37757	ERR12541395	MiSeq (indices) / cutadapt (primers)	ERR12541482	none	none	none	ERR12541297	MiSeq (indices) / cutadapt (primers)	ERR12541384
23-Aug	ARMS_BelgiumCoast_BirkenfelsA_20200617_20210309_SF40_s1_r1	PRJEB37757	ERR12541396	MiSeq (indices) / cutadapt (primers)	ERR12541482	none	none	none	ERR12541298	MiSeq (indices) / cutadapt (primers)	ERR12541384
23-Aug	ARMS_BelgiumCoast_BirkenfelsB_20200617_20210309_MF100_s1_r1	PRJEB37757	ERR12541397	MiSeq (indices) / cutadapt (primers)	ERR12541482	none	none	none	ERR12541299	MiSeq (indices) / cutadapt (primers)	ERR12541384
23-Aug	ARMS_BelgiumCoast_BirkenfelsB_20200617_20210309_MF500_s1_r1	none	none	none	none	none	none	none	none	none	none
23-Aug	ARMS_BelgiumCoast_BirkenfelsB_20200617_20210309_SF40_s1_r1	PRJEB37757	ERR12541398	MiSeq (indices) / cutadapt (primers)	ERR12541482	none	none	none	ERR12541300	MiSeq (indices) / cutadapt (primers)	ERR12541384
23-Aug	ARMS_BelgiumCoast_CoastbustersA_20210422_20211008_MF100_s1_r1	PRJEB37757	ERR12541399	MiSeq (indices) / cutadapt (primers)	ERR12541482	none	none	none	ERR12541301	MiSeq (indices) / cutadapt (primers)	ERR12541384
23-Aug	ARMS_BelgiumCoast_CoastbustersA_20210422_20211008_MF500_s1_r1	none	none	none	none	none	none	none	none	none	none
23-Aug	ARMS_BelgiumCoast_CoastbustersA_20210422_20211008_SF40_s1_r1	PRJEB37757	ERR12541400	MiSeq (indices) / cutadapt (primers)	ERR12541482	none	none	none	ERR12541302	MiSeq (indices) / cutadapt (primers)	ERR12541384
23-Aug	ARMS_Galway_Gurr1_20200721_20210708_MF100_s1_r1	PRJEB72186	ERR12541401	MiSeq (indices) / cutadapt (primers)	ERR12541482	none	none	none	ERR12541303	MiSeq (indices) / cutadapt (primers)	ERR12541384
23-Aug	ARMS_Galway_Gurr1_20200721_20210708_MF500_s1_r1	PRJEB72186	ERR12541402	MiSeq (indices) / cutadapt (primers)	ERR12541482	none	none	none	ERR12541304	MiSeq (indices) / cutadapt (primers)	ERR12541384
23-Aug	ARMS_Galway_Gurr1_20200721_20210708_SF40_s1_r1	PRJEB72186	ERR12541403	MiSeq (indices) / cutadapt (primers)	ERR12541482	none	none	none	ERR12541305	MiSeq (indices) / cutadapt (primers)	ERR12541384
23-Aug	ARMS_Galway_Gurr2_20200721_20210707_MF100_s1_r1	PRJEB72186	ERR12541404	MiSeq (indices) / cutadapt (primers)	ERR12541482	none	none	none	ERR12541306	MiSeq (indices) / cutadapt (primers)	ERR12541384
23-Aug	ARMS_Galway_Gurr2_20200721_20210707_MF500_s1_r1	PRJEB72186	ERR12541405	MiSeq (indices) / cutadapt (primers)	ERR12541482	none	none	none	ERR12541307	MiSeq (indices) / cutadapt (primers)	ERR12541384
23-Aug	ARMS_Galway_Gurr2_20200721_20210707_SF40_s1_r1	PRJEB72186	ERR12541406	MiSeq (indices) / cutadapt (primers)	ERR12541482	none	none	none	ERR12541308	MiSeq (indices) / cutadapt (primers)	ERR12541384
23-Aug	ARMS_Galway_Gurr3_20200723_20210708_MF100_s1_r1	PRJEB72186	ERR12541407	MiSeq (indices) / cutadapt (primers)	ERR12541482	none	none	none	ERR12541309	MiSeq (indices) / cutadapt (primers)	ERR12541384
23-Aug	ARMS_Galway_Gurr3_20200723_20210708_MF500_s1_r1	PRJEB72186	ERR12541408	MiSeq (indices) / cutadapt (primers)	ERR12541482	none	none	none	ERR12541310	MiSeq (indices) / cutadapt (primers)	ERR12541384
23-Aug	ARMS_Galway_Gurr3_20200723_20210708_SF40_s1_r1	PRJEB72186	ERR12541409	MiSeq (indices) / cutadapt (primers)	ERR12541482	none	none	none	ERR12541311	MiSeq (indices) / cutadapt (primers)	ERR12541384
23-Aug	ARMS_Koster_VH1_20200716_20210608_MF100_s1_r1	PRJEB37740	ERR12541416	MiSeq (indices) / cutadapt (primers)	ERR12541482	none	none	none	ERR12541318	MiSeq (indices) / cutadapt (primers)	ERR12541384
23-Aug	ARMS_Koster_VH1_20200716_20210608_MF500_s1_r1	PRJEB37740	ERR12541417	MiSeq (indices) / cutadapt (primers)	ERR12541482	none	none	none	ERR12541319	MiSeq (indices) / cutadapt (primers)	ERR12541384
23-Aug	ARMS_Koster_VH1_20200716_20210608_SF40_s1_r1	PRJEB37740	ERR12541418	MiSeq (indices) / cutadapt (primers)	ERR12541482	none	none	none	ERR12541320	MiSeq (indices) / cutadapt (primers)	ERR12541384
23-Aug	ARMS_Koster_VH2_20200716_20210608_MF100_s1_r1	PRJEB37740	ERR12541419	MiSeq (indices) / cutadapt (primers)	ERR12541482	none	none	none	ERR12541321	MiSeq (indices) / cutadapt (primers)	ERR12541384
23-Aug	ARMS_Koster_VH2_20200716_20210608_MF500_s1_r1	PRJEB37740	ERR12541420	MiSeq (indices) / cutadapt (primers)	ERR12541482	none	none	none	ERR12541322	MiSeq (indices) / cutadapt (primers)	ERR12541384
23-Aug	ARMS_Koster_VH2_20200716_20210608_SF40_s1_r1	PRJEB37740	ERR12541421	MiSeq (indices) / cutadapt (primers)	ERR12541482	none	none	none	ERR12541323	MiSeq (indices) / cutadapt (primers)	ERR12541384
23-Aug	ARMS_Koster_VH3_20200716_20210608_MF100_s1_r1	PRJEB37740	ERR12541422	MiSeq (indices) / cutadapt (primers)	ERR12541482	none	none	none	ERR12541324	MiSeq (indices) / cutadapt (primers)	ERR12541384
23-Aug	ARMS_Koster_VH3_20200716_20210608_MF500_s1_r1	PRJEB37740	ERR12541423	MiSeq (indices) / cutadapt (primers)	ERR12541482	none	none	none	ERR12541325	MiSeq (indices) / cutadapt (primers)	ERR12541384
23-Aug	ARMS_Koster_VH3_20200716_20210608_SF40_s1_r1	PRJEB37740	ERR12541424	MiSeq (indices) / cutadapt (primers)	ERR12541482	none	none	none	ERR12541326	MiSeq (indices) / cutadapt (primers)	ERR12541384
23-Aug	ARMS_Limfjord_Green33_20201110_20211115_MF100_s1_r1	PRJEB37741	ERR12541425	MiSeq (indices) / cutadapt (primers)	ERR12541482	none	none	none	ERR12541327	MiSeq (indices) / cutadapt (primers)	ERR12541384
23-Aug	ARMS_Limfjord_Green33_20201110_20211115_MF500_s1_r1	PRJEB37741	ERR12541426	MiSeq (indices) / cutadapt (primers)	ERR12541482	none	none	none	ERR12541328	MiSeq (indices) / cutadapt (primers)	ERR12541384
23-Aug	ARMS_Limfjord_Green33_20201110_20211115_SF40_s1_r1	PRJEB37741	ERR12541427	MiSeq (indices) / cutadapt (primers)	ERR12541482	none	none	none	ERR12541329	MiSeq (indices) / cutadapt (primers)	ERR12541384
23-Aug	ARMS_Limfjord_Yellow8_20201110_20211115_MF100_s1_r1	PRJEB37741	ERR12541428	MiSeq (indices) / cutadapt (primers)	ERR12541482	none	none	none	ERR12541330	MiSeq (indices) / cutadapt (primers)	ERR12541384
23-Aug	ARMS_Limfjord_Yellow8_20201110_20211115_MF500_s1_r1	PRJEB37741	ERR12541429	MiSeq (indices) / cutadapt (primers)	ERR12541482	none	none	none	ERR12541331	MiSeq (indices) / cutadapt (primers)	ERR12541384
23-Aug	ARMS_Limfjord_Yellow8_20201110_20211115_SF40_s1_r1	PRJEB37741	ERR12541430	MiSeq (indices) / cutadapt (primers)	ERR12541482	none	none	none	ERR12541332	MiSeq (indices) / cutadapt (primers)	ERR12541384
23-Aug	ARMS_Limfjord_Red2_20201110_20211115_MF100_s1_r1	PRJEB37741	ERR12541431	MiSeq (indices) / cutadapt (primers)	ERR12541482	none	none	none	ERR12541333	MiSeq (indices) / cutadapt (primers)	ERR12541384
23-Aug	ARMS_Limfjord_Red2_20201110_20211115_MF500_s1_r1	PRJEB37741	ERR12541432	MiSeq (indices) / cutadapt (primers)	ERR12541482	none	none	none	ERR12541334	MiSeq (indices) / cutadapt (primers)	ERR12541384
23-Aug	ARMS_Limfjord_Red2_20201110_20211115_SF40_s1_r1	PRJEB37741	ERR12541433	MiSeq (indices) / cutadapt (primers)	ERR12541482	none	none	none	ERR12541335	MiSeq (indices) / cutadapt (primers)	ERR12541384
23-Aug	ARMS_Plymouth_MBA1A_20200717_20200921_MF100_s1_r1	PRJEB37753	ERR12541434	MiSeq (indices) / cutadapt (primers)	ERR12541482	none	none	none	ERR12541336	MiSeq (indices) / cutadapt (primers)	ERR12541384
23-Aug	ARMS_Plymouth_MBA1A_20200717_20200921_MF500_s1_r1	PRJEB37753	ERR12541435	MiSeq (indices) / cutadapt (primers)	ERR12541482	none	none	none	ERR12541337	MiSeq (indices) / cutadapt (primers)	ERR12541384
23-Aug	ARMS_Plymouth_MBA1A_20200717_20200921_SF40_s1_r1	PRJEB37753	ERR12541436	MiSeq (indices) / cutadapt (primers)	ERR12541482	none	none	none	ERR12541338	MiSeq (indices) / cutadapt (primers)	ERR12541384
23-Aug	ARMS_Plymouth_MBA1B_20200717_20200922_MF100_s1_r1	PRJEB37753	ERR12541437	MiSeq (indices) / cutadapt (primers)	ERR12541482	none	none	none	ERR12541339	MiSeq (indices) / cutadapt (primers)	ERR12541384
23-Aug	ARMS_Plymouth_MBA1B_20200717_20200922_MF500_s1_r1	PRJEB37753	ERR12541438	MiSeq (indices) / cutadapt (primers)	ERR12541482	none	none	none	ERR12541340	MiSeq (indices) / cutadapt (primers)	ERR12541384
23-Aug	ARMS_Plymouth_MBA1B_20200717_20200922_SF40_s1_r1	PRJEB37753	ERR12541439	MiSeq (indices) / cutadapt (primers)	ERR12541482	none	none	none	ERR12541341	MiSeq (indices) / cutadapt (primers)	ERR12541384
23-Aug	ARMS_Plymouth_MBA1C_20200717_20200923_MF100_s1_r1	PRJEB37753	ERR12541440	MiSeq (indices) / cutadapt (primers)	ERR12541482	none	none	none	ERR12541342	MiSeq (indices) / cutadapt (primers)	ERR12541384
23-Aug	ARMS_Plymouth_MBA1C_20200717_20200923_MF500_s1_r1	PRJEB37753	ERR12541441	MiSeq (indices) / cutadapt (primers)	ERR12541482	none	none	none	ERR12541343	MiSeq (indices) / cutadapt (primers)	ERR12541384
23-Aug	ARMS_Plymouth_MBA1C_20200717_20200923_SF40_s1_r1	PRJEB37753	ERR12541442	MiSeq (indices) / cutadapt (primers)	ERR12541482	none	none	none	ERR12541344	MiSeq (indices) / cutadapt (primers)	ERR12541384
23-Aug	ARMS_RavHarbour_RavH1_20210422_20210722_MF100_s1_r1	PRJEB72187	ERR12541443	MiSeq (indices) / cutadapt (primers)	ERR12541482	none	none	none	ERR12541345	MiSeq (indices) / cutadapt (primers)	ERR12541384
23-Aug	ARMS_RavHarbour_RavH1_20210422_20210722_MF500_s1_r1	PRJEB72187	ERR12541444	MiSeq (indices) / cutadapt (primers)	ERR12541482	none	none	none	ERR12541346	MiSeq (indices) / cutadapt (primers)	ERR12541384
23-Aug	ARMS_RavHarbour_RavH1_20210422_20210722_SF40_s1_r1	PRJEB72187	ERR12541445	MiSeq (indices) / cutadapt (primers)	ERR12541482	none	none	none	ERR12541347	MiSeq (indices) / cutadapt (primers)	ERR12541384
23-Aug	ARMS_RavHarbour_RavH2_20210422_20210722_MF100_s1_r1	PRJEB72187	ERR12541446	MiSeq (indices) / cutadapt (primers)	ERR12541482	none	none	none	ERR12541348	MiSeq (indices) / cutadapt (primers)	ERR12541384
23-Aug	ARMS_RavHarbour_RavH2_20210422_20210722_MF500_s1_r1	PRJEB72187	ERR12541447	MiSeq (indices) / cutadapt (primers)	ERR12541482	none	none	none	ERR12541349	MiSeq (indices) / cutadapt (primers)	ERR12541384
23-Aug	ARMS_RavHarbour_RavH2_20210422_20210722_SF40_s1_r1	PRJEB72187	ERR12541448	MiSeq (indices) / cutadapt (primers)	ERR12541482	none	none	none	ERR12541350	MiSeq (indices) / cutadapt (primers)	ERR12541384
23-Aug	ARMS_RavHarbour_RavH3_20210422_20210722_MF100_s1_r1	PRJEB72187	ERR12541449	MiSeq (indices) / cutadapt (primers)	ERR12541482	none	none	none	ERR12541351	MiSeq (indices) / cutadapt (primers)	ERR12541384
23-Aug	ARMS_RavHarbour_RavH3_20210422_20210722_MF500_s1_r1	PRJEB72187	ERR12541450	MiSeq (indices) / cutadapt (primers)	ERR12541482	none	none	none	ERR12541352	MiSeq (indices) / cutadapt (primers)	ERR12541384
23-Aug	ARMS_RavHarbour_RavH3_20210422_20210722_SF40_s1_r1	PRJEB72187	ERR12541451	MiSeq (indices) / cutadapt (primers)	ERR12541482	none	none	none	ERR12541353	MiSeq (indices) / cutadapt (primers)	ERR12541384
23-Aug	ARMS_RavMarina_RavM1_20210422_20210722_MF100_s1_r1	PRJEB72187	ERR12541452	MiSeq (indices) / cutadapt (primers)	ERR12541482	none	none	none	ERR12541354	MiSeq (indices) / cutadapt (primers)	ERR12541384
23-Aug	ARMS_RavMarina_RavM1_20210422_20210722_MF500_s1_r1	PRJEB72187	ERR12541453	MiSeq (indices) / cutadapt (primers)	ERR12541482	none	none	none	ERR12541355	MiSeq (indices) / cutadapt (primers)	ERR12541384
23-Aug	ARMS_RavMarina_RavM1_20210422_20210722_SF40_s1_r1	PRJEB72187	ERR12541454	MiSeq (indices) / cutadapt (primers)	ERR12541482	none	none	none	ERR12541356	MiSeq (indices) / cutadapt (primers)	ERR12541384
23-Aug	ARMS_RavMarina_RavM2_20210422_20210722_MF100_s1_r1	PRJEB72187	ERR12541455	MiSeq (indices) / cutadapt (primers)	ERR12541482	none	none	none	ERR12541357	MiSeq (indices) / cutadapt (primers)	ERR12541384
23-Aug	ARMS_RavMarina_RavM2_20210422_20210722_MF500_s1_r1	PRJEB72187	ERR12541456	MiSeq (indices) / cutadapt (primers)	ERR12541482	none	none	none	ERR12541358	MiSeq (indices) / cutadapt (primers)	ERR12541384
23-Aug	ARMS_RavMarina_RavM2_20210422_20210722_SF40_s1_r1	PRJEB72187	ERR12541457	MiSeq (indices) / cutadapt (primers)	ERR12541482	none	none	none	ERR12541359	MiSeq (indices) / cutadapt (primers)	ERR12541384
23-Aug	ARMS_RavMarina_RavM3_20210422_20210722_MF100_s1_r1	PRJEB72187	ERR12541458	MiSeq (indices) / cutadapt (primers)	ERR12541482	none	none	none	ERR12541360	MiSeq (indices) / cutadapt (primers)	ERR12541384
23-Aug	ARMS_RavMarina_RavM3_20210422_20210722_MF500_s1_r1	PRJEB72187	ERR12541459	MiSeq (indices) / cutadapt (primers)	ERR12541482	none	none	none	ERR12541361	MiSeq (indices) / cutadapt (primers)	ERR12541384
23-Aug	ARMS_RavMarina_RavM3_20210422_20210722_SF40_s1_r1	PRJEB72187	ERR12541460	MiSeq (indices) / cutadapt (primers)	ERR12541482	none	none	none	ERR12541362	MiSeq (indices) / cutadapt (primers)	ERR12541384
23-Aug	ARMS_TZS_Spikarna_20200608_20201118_MF100_ETOH_s1_r1	PRJEB37756	ERR12541461	MiSeq (indices) / cutadapt (primers)	ERR12541482	none	none	none	ERR12541363	MiSeq (indices) / cutadapt (primers)	ERR12541384
23-Aug	ARMS_TZS_Spikarna_20200608_20201118_MF500_ETOH_s1_r1	PRJEB37756	ERR12541462	MiSeq (indices) / cutadapt (primers)	ERR12541482	none	none	none	ERR12541364	MiSeq (indices) / cutadapt (primers)	ERR12541384
23-Aug	ARMS_TZS_Spikarna_20200608_20201118_SF40_ETOH_s1_r1	PRJEB37756	ERR12541463	MiSeq (indices) / cutadapt (primers)	ERR12541482	none	none	none	ERR12541365	MiSeq (indices) / cutadapt (primers)	ERR12541384
23-Aug	ARMS_Vigo_TorallaA_20200706_20201006_MF100_s1_r1	none	none	none	none	none	none	none	none	none	none
23-Aug	ARMS_Vigo_TorallaA_20200706_20201006_MF500_s1_r1	PRJEB37754	ERR12541464	MiSeq (indices) / cutadapt (primers)	ERR12541482	none	none	none	ERR12541366	MiSeq (indices) / cutadapt (primers)	ERR12541384
23-Aug	ARMS_Vigo_TorallaA_20200706_20201006_SF40_s1_r1	PRJEB37754	ERR12541465	MiSeq (indices) / cutadapt (primers)	ERR12541482	none	none	none	ERR12541367	MiSeq (indices) / cutadapt (primers)	ERR12541384
23-Aug	ARMS_Vigo_TorallaB_20200706_20201006_MF100_s1_r1	PRJEB37754	ERR12541466	MiSeq (indices) / cutadapt (primers)	ERR12541482	none	none	none	ERR12541368	MiSeq (indices) / cutadapt (primers)	ERR12541384
23-Aug	ARMS_Vigo_TorallaB_20200706_20201006_MF500_s1_r1	PRJEB37754	ERR12541467	MiSeq (indices) / cutadapt (primers)	ERR12541482	none	none	none	ERR12541369	MiSeq (indices) / cutadapt (primers)	ERR12541384
23-Aug	ARMS_Vigo_TorallaB_20200706_20201006_SF40_s1_r1	PRJEB37754	ERR12541468	MiSeq (indices) / cutadapt (primers)	ERR12541482	none	none	none	ERR12541370	MiSeq (indices) / cutadapt (primers)	ERR12541384
23-Aug	ARMS_Vigo_TorallaC_20200706_20201006_MF100_s1_r1	none	none	none	none	none	none	none	none	none	none
23-Aug	ARMS_Vigo_TorallaC_20200706_20201006_MF500_s1_r1	PRJEB37754	ERR12541469	MiSeq (indices) / cutadapt (primers)	ERR12541482	none	none	none	ERR12541371	MiSeq (indices) / cutadapt (primers)	ERR12541384
23-Aug	ARMS_Vigo_TorallaC_20200706_20201006_SF40_s1_r1	PRJEB37754	ERR12541470	MiSeq (indices) / cutadapt (primers)	ERR12541482	none	none	none	ERR12541372	MiSeq (indices) / cutadapt (primers)	ERR12541384
23-Aug	ARMS_GulfOfPiran_BojaVida_20200611_20210728_SF100_s1_r1	none	none	none	none	none	none	none	none	none	none
23-Aug	ARMS_GulfOfPiran_BojaVida_20200611_20210728_SF40_s1_r1	PRJEB37744	ERR12541411	MiSeq (indices) / cutadapt (primers)	ERR12541482	none	none	none	ERR12541313	MiSeq (indices) / cutadapt (primers)	ERR12541384
23-Aug	ARMS_GulfOfPiran_BojaVida_20200611_20210728_MF40_s1_r1	PRJEB37744	ERR12541410	MiSeq (indices) / cutadapt (primers)	ERR12541482	none	none	none	ERR12541312	MiSeq (indices) / cutadapt (primers)	ERR12541384
23-Aug	ARMS_GulfOfPiran_LukaKP_20210622_20211027_SF100_s1_r1	none	none	none	none	none	none	none	none	none	none
23-Aug	ARMS_GulfOfPiran_LukaKP_20210622_20211027_MF40_s1_r1	PRJEB37744	ERR12541414	MiSeq (indices) / cutadapt (primers)	ERR12541482	none	none	none	ERR12541316	MiSeq (indices) / cutadapt (primers)	ERR12541384
23-Aug	ARMS_GulfOfPiran_LukaKP_20210622_20211027_SF40_s1_r1	PRJEB37744	ERR12541415	MiSeq (indices) / cutadapt (primers)	ERR12541482	none	none	none	ERR12541317	MiSeq (indices) / cutadapt (primers)	ERR12541384
23-Aug	ARMS_GulfOfPiran_LukaKP_20210223_20210622_SF40_s1_r1	PRJEB37744	ERR12541413	MiSeq (indices) / cutadapt (primers)	ERR12541482	none	none	none	ERR12541315	MiSeq (indices) / cutadapt (primers)	ERR12541384
23-Aug	ARMS_GulfOfPiran_LukaKP_20210223_20210622_MF40_s1_r1	PRJEB37744	ERR12541412	MiSeq (indices) / cutadapt (primers)	ERR12541482	none	none	none	ERR12541314	MiSeq (indices) / cutadapt (primers)	ERR12541384
