# Supplementary material for: A long-term ecological research dataset from the marine genetic monitoring programme ARMS-MBON 2020-2021
Source: Biodivers Data J. 2025 Nov 21;13:e148981. doi: 10.3897/BDJ.13.e148981 (PMC12663723; doi:10.3897/BDJ.13.e148981)
Supplement: Supplementary material 7 — Details of the blank correction [file bdj-13-e148981-s007.xlsx]

## Sheet: Sept2020
Article title	A long-term ecological research data set from the marine genetic monitoring programme ARMS-MBON 2020-2021
Journal	Biodiversity Data Journal
Corresponding author	Justine Pagnier, Department of Marine Sciences, University of Gothenburg, justine.pagnier@.gu.se
2024-09-20
COI	decontam	Classification
ASV_110:9e3e3e596a125a00e1564309966e7abdced3ac18	detected but not removed. 14 reads in blank, but 453 reads in Varberg where sp is known	Nassarius_nitidus
ASV_776:97d3381fe15193ea7f09fcdcca3d52c55197b2f6	removed (11 reads in blank)	Eukaryota;Chordata;Chondrichthyes;Squaliformesg;Squalidae;Squalus;Squalus
ASV_806:54290dc12876497f033b168fd169fadf28621f6c	removed (15 reads in blank)	Eukaryota;Mollusca;Bivalvia;Pterioidag;Pinnidae;Pinna;Pinna
ASV_863:93b1a402f944324962d7a939035eb04753ead8b7	removed (5 read in blank + see classification)	Eukaryota;Chordata;Mammalia;Primatesg;Hominidae;Homo;Homo
contaminants only present in blank (not considered by decontam, automatically removed later on in the analysis)
ASV_5541:b2855e1aee64dbcf886824816872283f97eb7c95	removed	Eukaryota;Capsaspora;Filasterea
ASV_2678:0754218dcce1b62b6d356e988d98624f76f24643	removed	Eukaryota;Echinodermata;Ophiuroidea;Ophiuridag;Ophiocomidae;Ophiopsila;Ophiopsila
ASV_1110:009d8a1db565b559694b3a032d9db2f68215cdd9	removed	Eukaryota;Chordata;Actinopteri;Cypriniformesg;Cyprinidae;Cyprinus;Cyprinus
contaminants not detected by decontam but removed anyway
ASV_222:036455503a9d7dd6f119fcf55732b278c11e32bf	removed (136 reads in blank, 1 to 22 reads in other samples being low relative abundance compared to other ASVs)	Eukaryota;Chordata;Chondrichthyes;Carcharhiniformesg;Scyliorhinidae;Scyliorhinus;Scyliorhinus
2024-09-20
18S	decontam	Notes
Otu1215	removed	Ascidiacea
Otu681	removed	Fungi
Otu2258	removed	Ascidiacea
Otu374	removed	X (Craniata (class))
Otu58	removed	Ascidiacea
Otu2371	removed	Fungi
Otu860	removed	Exobasidiomycetes
Otu2368	removed	XX (Embryophyceae (X (Embryophyceae (class))))
Otu423	removed	Ascidiacea
Otu859	removed	X (Craniata (class))
Otu1761	removed	Exobasidiomycetes
Otu1171	removed	Unknown Nephtys strain 1
Otu2266	removed	Ascidiacea
contaminants not detected by decontam but removed anyway
Otu1243	removed
Otu2370	removed
Otu2369	removed
2024-09-20
ITS	decontam
Otu197	removed (41 reads in blank)	Unknown Basidiomycota class 2
Otu89	removed (177 reads in blank)	Pleosporales_sp
Otu299	removed	Penicillium_paczoskii
contaminants only present in blank (not considered by decontam, automatically removed later on in the analysis)
Otu151	removed	Cellular organisms;Eukaryota;Opisthokonta;Fungi;Basidiomycota;Agaricomycetes;Unknown Agaricomycetes order 1
Otu259	removed	Cellular organisms;Eukaryota;Opisthokonta;Fungi;Basidiomycota;Agaricomycetes;Agaricales;Tricholomataceae;Paralepista;Paralepista_flaccida
Otu257	removed	Cellular organisms;Eukaryota;Opisthokonta;Fungi;Basidiomycota;Unknown Basidiomycota class 3

## Sheet: April2021
Article title	A long-term ecological research data set from the marine genetic monitoring programme ARMS-MBON 2020-2021
Journal	Biodiversity Data Journal
Corresponding author	Matthias Obst, Department of Marine Sciences, University of Gothenburg, matthias.obst@marine.gu.se
2024-04-21
COI	decontam	Notes
NA	NA	NA
2024-04-21
18S	decontam	Notes
Otu283	removed	Circeis (strain);spirillum
Otu507	removed	Maxillopoda
Otu56	removed	Ectocarpus (strain)
Otu97	removed	sp. (X (Porosporidae (X (Porosporidae (family)))))
Otu328	removed	Unknown Bryozoa (X (Bryozoa (class))) genus 1
contaminants only present in blank (not considered by decontam, automatically removed later on in the analysis)
Otu122	removed	Main genome;Eukaryota;Opisthokonta;Metazoa;Arthropoda;Crustacea;Maxillopoda;Paramenophia;Unknown Paramenophia genus 3
Otu96	removed	Main genome;Eukaryota;Hacrobia;Haptophyta;Prymnesiophyceae;Isochrysidales;Noelaerhabdaceae
Otu378	removed	Main genome;Eukaryota;Opisthokonta;Fungi
2024-04-21
ITS	decontam
Otu324	removed (12 reads in blanks)	Cellular organisms;Eukaryota;Opisthokonta;Fungi;Basidiomycota;Malasseziomycetes;Malasseziales;Unknown Malasseziales family 1

## Sheet: August2023
Article title	A long-term ecological research data set from the marine genetic monitoring programme ARMS-MBON 2020-2021
Journal	Biodiversity Data Journal
Corresponding author	Matthias Obst, Department of Marine Sciences, University of Gothenburg, matthias.obst@marine.gu.se
Aug-23 (170924)
detected by decontam...
ASV_7:4e713c65cda7fbdf77fde3c1a6983056f65c03a4	removed because classification	Eukaryota;Arthropoda;Insecta;Lepidopterag;Geometridae;Chiasmia;Chiasmia
ASV_23:4381be41894c73e243096f9eae5d45969c262b89	removed (1754 reads in blank)	Eukaryota;Cnidaria;Hydrozoa;Anthoathecatag;Cladonematidae;Staurocladia;Staurocladia
ASV_53:ffbf7f7c972665d49c2efa5d75c77f5688602ef5	NOT REMOVED (only 1 in control, hundreds in some samples)	Eukaryota;Arthropoda;Malacostraca;Decapodag;Hippolytidae;Thoralus;Thoralus
ASV_57:7ba3fed9d7d6c6b6a23096400c7a0d95dfcd7bd0	removed (1043 reads in blank)	Eukaryota;Cnidaria;Hydrozoa;Anthoathecatag;Cladonematidae;Staurocladia;Staurocladia
ASV_71:64585ac54788858aa32ae8f2e1de52eb52aaa939	removed (species found in indo pacific - not in this batch)	Eukaryota;Platyhelminthes;Rhabditophora;Polycladidag;Pseudocerotidae;Pseudoceros;Pseudoceros
ASV_104:fda14d8d5cce55deb1759dcf695a0431557f13b7	removed because classification	Eukaryota;Arthropoda;Insecta;Lepidopterag;Riodinidae;Afriodinia;Afriodinia
ASV_121:66ad908cbac7d67bc896ccef1edc82e80d488f4e	NOT REMOVED (only 1 in control, hundreds in Vigo where this taxa can be found)	Eukaryota;Annelida;Polychaeta;Spionidag;Cirratulidae;Cirriformia;Cirriformia
ASV_140:8b77c7b49138b1e406967477c0ef4b9446a36ecf	removed because classification (genus not recorded in Europe)	Eukaryota;Platyhelminthes;Rhabditophora;Polycladidag;Notocomplanidae;Notocomplana;Notocomplana
ASV_147:59a4ce03e2b2d98be5edbc7a4eaf2da373a5c447	NOT REMOVED (only 1 in control, hundreds in some samples)	Eukaryota;Arthropoda;Malacostraca;Decapodag;Inachidae;Macropodia;Macropodia
ASV_192:7c4bbb8b25ad67225768d9836c5591b2a1844288	removed because classification	Eukaryota;Ascomycota;Eurotiomycetes;Eurotialesg;Aspergillaceae;Penicillium;Penicillium
ASV_194:d0ca22ff2ba8c16a604caee2ecb9d2d632680c15	removed (204 reads in blank)	Eukaryota;Porifera;Demospongiae;Haploscleridag;Petrosiidae;Petrosia;Petrosia
ASV_879:65897e709a3ed11997a45822465a1ee4c75ac797	removed	Eukaryota;Cnidaria;Hydrozoa;Anthoathecatag;Pandeidae;Amphinema;Amphinema
ASV_1884:b867a2c54c88696cda1c5a0deb59e1c5f6d99ea2	removed	Eukaryota;Thraustochytrida;Bigyra
contaminants only present in blank (not considered by decontam, automatically removed later on in the analysis)
ASV_889:a461f08f005f3fe643c139fa6c23c1eb4c6b6be5	removed	Eukaryota;Cnidaria;Anthozoa;Alcyonaceag;Acanthogorgiidae;Calicogorgia;Calicogorgia
ASV_1018:487d389de572e1e473e18b21d9dec82daeb30199	removed	Eukaryota;Nematoda;Chromadorea;Rhabditidag;Panagrolaimidae;Panagrellus;Panagrellus
2024-08-23
18S	decontam
detected by decontam...
Otu3782	removed	Unknown Neobodo genus 1
Otu369	removed	Saccharomycetales (65 reads in blank)
Otu69	NOT removed	Unknown Hippolyte (genus) species 1 (only 1 read in blank, 919 in one sample)
Otu1373	removed	Unknown Creolimax (genus) species 1
Otu73	NOT removed	Unknown Thoralus genus 1 (only 1 read in blank, more than 800 in some samp)
Otu17	removed	Opisthokonta (3400 reads in blank, high abundance in many samples)
